# Supplementary material for: CLCF1 Is a Novel Potential Immune-Related Target With Predictive Value for Prognosis and Immunotherapy Response in Glioma
Source: Front Immunol. 2022 Feb 21;13:810832. doi: 10.3389/fimmu.2022.810832 (PMC8898905; doi:10.3389/fimmu.2022.810832)
Supplement: Supplementary file 12 [file Table_1.xlsx]

## Sheet: Sheet1
Supplementary Table S1.Clinicopathological characteristics information of glioma patients in this study
Variable			TCGA set(n=607)									CGGA set(n=961)
			LGG(n=462)			GBM(n=145)			Pan-glioma(n=607)			LGG(n=590)			GBM(n=371)			Pan-glioma(n=961)
Age	<=40		223	0.4827		19	0.131		242	0.3987		306	0.5186		94	0.2534		400	0.4162
	>40		239	0.5173		126	0.869		365	0.6013		283	0.4797		277	0.7467		560	0.5827
	N/A		0	0		0	0		0	0		1	0.0017		0	0		1	0.0001
Gender	Male		254	0.5478		94	0.6483		348	0.5733		340	0.5763		224	0.6038		564	0.5869
	Female		208	0.4502		51	0.3517		259	0.4267		250	0.4237		147	0.3962		397	0.4131
Grade	WHO II		222	0.4805		-	-		222	0.3657		269	0.4559		-	-		269	0.2799
	WHO III		240	0.5195		-	-		240	0.3954		321	0.5441		-	-		321	0.334
	WHO IV		-	-		145	1		145	0.2389		-	-		371	1		371	0.3861
IDH	Wlidtype		83	0.1796		130	0.8965		213	0.3509		138	0.2339		278	0.7493		416	0.4329
	Mutant		376	0.8139		10	0.069		386	0.6359		413	0.7		83	0.2237		496	0.5161
	N/A		3	0.0065		5	0.0345		8	0.0132		39	0.0661		10	0.027		49	0.051
1p/19q	Codel		153	0.3312		0	0		153	0.2521		180	0.3051		19	0.0512		199	0.2071
	Non-codel		309	0.6688		141	0.9724		450	0.7413		370	0.6271		321	0.8652		691	0.719
	N/A		0	0		4	0.0276		4	0.0066		40	0.0678		31	0.0836		71	0.0749
MGMT	Methylated		382	0.8268		51	0.3517		433	0.7134		284	0.4814		169	0.4555		453	0.4714
	un-Methylated		80	0.1732		66	0.4552		146	0.2405		199	0.3373		156	0.4205		355	0.3694
	N/A		0	0		28	0.1931		28	0.0461		107	0.1814		46	0.124		153	0.1592
OS status	Alive		361	0.7813		47	0.3241		408	0.6721		305	0.5169		53	0.1429		358	0.3725
	Dead		101	0.2187		98	0.6759		199	0.3279		285	0.4831		318	0.8571		603	0.6275
