# Supplementary material for: CLCF1 Is a Novel Potential Immune-Related Target With Predictive Value for Prognosis and Immunotherapy Response in Glioma
Source: Front Immunol. 2022 Feb 21;13:810832. doi: 10.3389/fimmu.2022.810832 (PMC8898905; doi:10.3389/fimmu.2022.810832)
Supplement: Supplementary file 13 [file Table_2.xlsx]

## Sheet: Sheet1
Supplementary Table S2.GSVA analysis in TCGA with the criterion(GO_BP logfc0.3,KEGG logfc0.2)
GO_BP	logFC	AveExpr	t	P.Value	adj.P.Val	B
GOBP_NEGATIVE_REGULATION_OF_LEUKOCYTE_DEGRANULATION	-0.371605	-0.0446018	-16.4384	1.45325e-50	1.44773e-46	104.182
GOBP_MULTI_ORGANISM_MEMBRANE_ORGANIZATION	-0.355898	-0.0500257	-18.0686	8.31796e-59	8.46103e-55	123.048
GOBP_DENDRITIC_CELL_ANTIGEN_PROCESSING_AND_PRESENTATION	-0.34934	-0.0387287	-15.3619	2.76998e-45	2.69159e-41	92.1013
GOBP_REGULATION_OF_ANTIGEN_PROCESSING_AND_PRESENTATION	-0.34326	-0.0384593	-15.9353	4.44929e-48	4.39234e-44	98.4939
GOBP_REGULATION_OF_DENDRITIC_CELL_ANTIGEN_PROCESSING_AND_PRESENTATION	-0.339694	-0.0475272	-15.4143	1.54553e-45	1.50427e-41	92.681
GOBP_T_CELL_ACTIVATION_VIA_T_CELL_RECEPTOR_CONTACT_WITH_ANTIGEN_BOUND_TO_MHC_MOLECULE_ON_ANTIGEN_PRESENTING_CELL	-0.337886	-0.0187421	-12.8793	9.29349e-34	8.22938e-30	65.7518
GOBP_TOLL_LIKE_RECEPTOR_3_SIGNALING_PATHWAY	-0.335525	-0.0415622	-18.5908	1.69219e-61	1.72603e-57	129.209
GOBP_REGULATION_OF_CD8_POSITIVE_ALPHA_BETA_T_CELL_ACTIVATION	-0.334306	-0.0374461	-16.398	2.3062e-50	2.29605e-46	103.723
GOBP_REGULATION_OF_NEUTROPHIL_ACTIVATION	-0.333298	-0.0258795	-13.4065	4.05682e-36	3.67304e-32	71.1439
GOBP_MEMBRANE_RAFT_ASSEMBLY	-0.330141	-0.0474147	-18.1045	5.44086e-59	5.53716e-55	123.47
GOBP_CD40_SIGNALING_PATHWAY	-0.329424	-0.0442456	-18.4346	1.08556e-60	1.10629e-56	127.361
GOBP_DNA_CYTOSINE_DEAMINATION	-0.326012	-0.0442476	-15.6887	7.16406e-47	7.02651e-43	95.7326
GOBP_CELL_CELL_ADHESION_MEDIATED_BY_INTEGRIN	-0.324119	-0.0519746	-17.6625	9.93753e-57	1.00747e-52	118.292
GOBP_ANTIGEN_PROCESSING_AND_PRESENTATION_OF_ENDOGENOUS_PEPTIDE_ANTIGEN	-0.318142	-0.0338731	-14.1757	1.19047e-39	1.11214e-35	79.2183
GOBP_POSITIVE_REGULATION_BY_SYMBIONT_OF_ENTRY_INTO_HOST	-0.31521	-0.0340065	-15.1509	2.88142e-44	2.78229e-40	89.7747
GOBP_ENDOTHELIAL_CELL_MORPHOGENESIS	-0.315009	-0.0595605	-18.4799	6.33839e-61	6.46136e-57	127.896
GOBP_REGULATION_OF_INTEGRIN_MEDIATED_SIGNALING_PATHWAY	-0.314767	-0.0484809	-19.9033	2.38314e-68	2.44343e-64	144.896
GOBP_COLLAGEN_FIBRIL_ORGANIZATION	-0.312401	-0.0570773	-21.6091	2.16231e-77	2.22047e-73	165.6
GOBP_HYPERSENSITIVITY	-0.311765	-0.0480378	-15.9935	2.30106e-48	2.27574e-44	99.1491
GOBP_TOLL_LIKE_RECEPTOR_7_SIGNALING_PATHWAY	-0.310281	-0.0384631	-13.413	3.79249e-36	3.43524e-32	71.2108
GOBP_POSITIVE_REGULATION_OF_MACROPHAGE_DIFFERENTIATION	-0.31023	-0.0453209	-17.9313	4.20724e-58	4.27246e-54	121.436
GOBP_POSITIVE_REGULATION_OF_TYPE_I_INTERFERON_MEDIATED_SIGNALING_PATHWAY	-0.309172	-0.0340808	-18.7968	1.44756e-62	1.47825e-58	131.654
GOBP_INFLAMMATORY_RESPONSE_TO_WOUNDING	-0.30839	-0.04631	-19.6061	8.67612e-67	8.88868e-63	141.321
GOBP_PROTEIN_OXIDATION	-0.305539	-0.0591899	-17.9962	1.95635e-58	1.98805e-54	122.197
GOBP_ANTIGEN_PROCESSING_AND_PRESENTATION_OF_ENDOGENOUS_ANTIGEN	-0.302277	-0.0282523	-14.5797	1.51625e-41	1.43786e-37	83.5512
GOBP_POSITIVE_REGULATION_OF_ALPHA_BETA_T_CELL_PROLIFERATION	-0.300816	-0.0371928	-13.6479	3.23881e-37	2.9619e-33	73.6528
GOBP_INHIBITORY_POSTSYNAPTIC_POTENTIAL	0.30678	-0.00806969	16.0551	1.1448e-48	1.13347e-44	99.8428
GOBP_DENSE_CORE_GRANULE_TRANSPORT	0.326034	0.008274	14.9036	4.40013e-43	4.21312e-39	87.0669
KEGG	logFC	AveExpr	t	P.Value	adj.P.Val	B
PID_FRA_PATHWAY	-0.283784	-0.0377106	-20.4847	1.14415e-71	2.24253e-69	152.482
PID_HIV_NEF_PATHWAY	-0.217838	-0.0513647	-20.4252	2.37329e-71	4.62791e-69	151.757
PID_SYNDECAN_1_PATHWAY	-0.267971	-0.0554431	-19.1366	1.53769e-64	2.96775e-62	136.166
PID_INTEGRIN1_PATHWAY	-0.287469	-0.0462112	-19.0231	6.05511e-64	1.15653e-61	134.804
PID_INTEGRIN3_PATHWAY	-0.283984	-0.047202	-19.0009	7.90955e-64	1.50281e-61	134.538
PID_SYNDECAN_4_PATHWAY	-0.247493	-0.0448749	-18.3289	2.51067e-60	4.74517e-58	126.524
PID_INTEGRIN_CS_PATHWAY	-0.290918	-0.0465038	-17.4406	9.34541e-56	1.74759e-53	116.064
PID_UPA_UPAR_PATHWAY	-0.227075	-0.0326314	-17.3706	2.12534e-55	3.95314e-53	115.248
PID_INTEGRIN_A9B1_PATHWAY	-0.251082	-0.0437539	-17.2876	5.62769e-55	1.02987e-52	114.28
PID_INTEGRIN2_PATHWAY	-0.289159	-0.0281057	-16.9853	1.92115e-53	3.4965e-51	110.772
PID_INTEGRIN5_PATHWAY	-0.241551	-0.0514874	-15.7947	1.67204e-47	3.02639e-45	97.1842
PID_IL4_2PATHWAY	-0.208757	-0.0413663	-15.4025	1.38196e-45	2.48754e-43	92.7993
PID_PRL_SIGNALING_EVENTS_PATHWAY	-0.205705	-0.0496236	-15.2033	1.27827e-44	2.2881e-42	90.5899
PID_IL12_2PATHWAY	-0.240456	-0.034938	-14.7116	2.92348e-42	5.20379e-40	85.1954
PID_AVB3_OPN_PATHWAY	-0.204452	-0.0443247	-14.3107	2.30466e-40	4.05621e-38	80.8595
PID_INTEGRIN4_PATHWAY	-0.265193	-0.0600811	-14.0381	4.33926e-39	7.55031e-37	77.9457
PID_TOLL_ENDOGENOUS_PATHWAY	-0.239078	-0.0347756	-13.8129	4.79664e-38	8.29819e-36	75.561
PID_AURORA_A_PATHWAY	-0.201611	-0.0536448	-13.4167	3.12737e-36	5.34781e-34	71.4156
PID_FOXM1_PATHWAY	-0.24946	-0.0403472	-12.6521	8.21269e-33	1.33046e-30	63.6061
PID_IL27_PATHWAY	-0.207458	-0.0255489	-11.943	9.55808e-30	1.50062e-27	56.608
PID_ATR_PATHWAY	-0.230085	-0.0456652	-11.261	6.69474e-27	1.01091e-24	50.1179
PID_AURORA_B_PATHWAY	-0.208999	-0.0393232	-10.4125	1.63162e-23	2.33321e-21	42.3999
PID_PLK1_PATHWAY	-0.206111	-0.0380021	-9.91554	1.29256e-21	1.79665e-19	38.0774
