# Supplementary material for: CLCF1 Is a Novel Potential Immune-Related Target With Predictive Value for Prognosis and Immunotherapy Response in Glioma
Source: Front Immunol. 2022 Feb 21;13:810832. doi: 10.3389/fimmu.2022.810832 (PMC8898905; doi:10.3389/fimmu.2022.810832)
Supplement: Supplementary file 14 [file Table_3.xlsx]

## Sheet: Sheet1
Supplementary Table S3.GSVA analysis in CGGA with the criterion(GO_BP logfc0.2,KEGG logfc0.2)
id-GO_BP	logFC	AveExpr	t	P.Value	adj.P.Val	B
GOBP_COLLAGEN_FIBRIL_ORGANIZATION	-0.25947	-0.021544	-21.8052	4.17e-86	4.11e-82	185.483
GOBP_REGULATION_OF_INTEGRIN_MEDIATED_SIGNALING_PATHWAY	-0.237314	-0.0157744	-21.3806	2.07e-83	2.04e-79	179.309
GOBP_B_CELL_MEDIATED_IMMUNITY	-0.231933	-0.0132375	-21.2711	1.02e-82	1e-78	177.723
GOBP_POSITIVE_REGULATION_OF_RESPONSE_TO_CYTOKINE_STIMULUS	-0.235365	-0.0144205	-21.258	1.23e-82	1.21e-78	177.534
GOBP_FIBRINOLYSIS	-0.26581	-0.0113257	-21.1577	5.28e-82	5.21e-78	176.085
GOBP_TOLL_LIKE_RECEPTOR_3_SIGNALING_PATHWAY	-0.288425	-0.0228287	-20.455	1.33e-77	1.31e-73	166.006
GOBP_LYMPHOCYTE_MEDIATED_IMMUNITY	-0.215571	-0.0146326	-20.4524	1.38e-77	1.36e-73	165.968
GOBP_RESPONSE_TO_INTERLEUKIN_2	-0.255624	-0.0197408	-20.1874	6.08e-76	5.99e-72	162.203
GOBP_ADAPTIVE_IMMUNE_RESPONSE_BASED_ON_SOMATIC_RECOMBINATION_OF_IMMUNE_RECEPTORS_BUILT_FROM_IMMUNOGLOBULIN_SUPERFAMILY_DOMAINS	-0.215435	-0.0162161	-20.1083	1.88e-75	1.85e-71	161.081
GOBP_REGULATION_OF_DEFENSE_RESPONSE_TO_VIRUS_BY_HOST	-0.224169	-0.0195193	-20.1004	2.1e-75	2.07e-71	160.97
GOBP_POSITIVE_REGULATION_OF_IMMUNOGLOBULIN_PRODUCTION	-0.209331	-0.0155681	-20.0936	2.31e-75	2.28e-71	160.874
GOBP_REGULATION_OF_RESPONSE_TO_INTERFERON_GAMMA	-0.214851	-0.01275	-19.9701	1.34e-74	1.32e-70	159.129
GOBP_INTERLEUKIN_8_PRODUCTION	-0.222192	-0.00976915	-19.8471	7.65e-74	7.52e-70	157.395
GOBP_POST_EMBRYONIC_ANIMAL_ORGAN_DEVELOPMENT	-0.260659	-0.0221266	-19.8263	1.03e-73	1.01e-69	157.102
GOBP_MEMBRANE_RAFT_ASSEMBLY	-0.292723	-0.0163928	-19.5427	5.6e-72	5.5e-68	153.124
GOBP_ENDOTHELIAL_CELL_MORPHOGENESIS	-0.24203	-0.00272418	-19.4222	3.04e-71	2.99e-67	151.441
GOBP_POSITIVE_REGULATION_OF_ENDOTHELIAL_CELL_CHEMOTAXIS	-0.22431	-0.0170021	-19.3416	9.41e-71	9.24e-67	150.318
GOBP_POSITIVE_REGULATION_OF_ADAPTIVE_IMMUNE_RESPONSE	-0.203018	-0.0145975	-19.2838	2.11e-70	2.07e-66	149.514
GOBP_POSITIVE_REGULATION_OF_INTERLEUKIN_8_PRODUCTION	-0.231317	-0.00432935	-19.2809	2.2e-70	2.16e-66	149.473
GOBP_POSITIVE_REGULATION_OF_TYPE_I_INTERFERON_MEDIATED_SIGNALING_PATHWAY	-0.267144	-0.0158745	-19.2215	5.05e-70	4.95e-66	148.648
GOBP_CELL_CELL_ADHESION_MEDIATED_BY_INTEGRIN	-0.272603	-0.0184626	-19.1243	1.96e-69	1.92e-65	147.301
GOBP_INTERFERON_GAMMA_MEDIATED_SIGNALING_PATHWAY	-0.230801	-0.00761247	-19.0821	3.52e-69	3.45e-65	146.716
GOBP_POSITIVE_REGULATION_OF_CELLULAR_EXTRAVASATION	-0.228877	-0.0169766	-19.0365	6.64e-69	6.51e-65	146.085
GOBP_DEFENSE_RESPONSE_TO_GRAM_POSITIVE_BACTERIUM	-0.200041	-0.00676975	-18.998	1.13e-68	1.11e-64	145.554
GOBP_NEGATIVE_REGULATION_OF_ALPHA_BETA_T_CELL_ACTIVATION	-0.222681	-0.0161808	-18.7772	2.41e-67	2.36e-63	142.512
GOBP_RESPONSE_TO_TYPE_I_INTERFERON	-0.227064	-0.0153171	-18.7291	4.68e-67	4.58e-63	141.853
GOBP_T_CELL_MEDIATED_IMMUNITY	-0.208206	-0.0152465	-18.6808	9.13e-67	8.92e-63	141.19
GOBP_REGULATORY_T_CELL_DIFFERENTIATION	-0.2094	-0.00842685	-18.659	1.23e-66	1.2e-62	140.892
GOBP_ADAPTIVE_IMMUNE_RESPONSE	-0.207076	-0.0157908	-18.5672	4.36e-66	4.26e-62	139.635
GOBP_INTERLEUKIN_10_PRODUCTION	-0.211408	-0.0102762	-18.5067	1e-65	9.76e-62	138.81
GOBP_POSITIVE_REGULATION_OF_MACROPHAGE_DIFFERENTIATION	-0.237861	-0.0165897	-18.363	7.15e-65	6.97e-61	136.854
GOBP_TYPE_2_IMMUNE_RESPONSE	-0.214449	-0.0136387	-18.3022	1.64e-64	1.6e-60	136.027
GOBP_T_CELL_APOPTOTIC_PROCESS	-0.20306	-0.0224119	-18.2745	2.39e-64	2.33e-60	135.652
GOBP_REGULATION_OF_MACROPHAGE_DIFFERENTIATION	-0.212852	-0.0169032	-18.2587	2.97e-64	2.89e-60	135.438
GOBP_POSITIVE_REGULATION_OF_TUMOR_NECROSIS_FACTOR_MEDIATED_SIGNALING_PATHWAY	-0.242349	-0.0235815	-18.225	4.7e-64	4.58e-60	134.981
GOBP_INTEGRATED_STRESS_RESPONSE_SIGNALING	-0.206243	-0.0101373	-18.1788	8.81e-64	8.57e-60	134.356
GOBP_MACROPHAGE_DIFFERENTIATION	-0.204948	-0.0114264	-18.1588	1.16e-63	1.12e-59	134.086
GOBP_LEUKOCYTE_AGGREGATION	-0.239826	-0.0168825	-18.1102	2.24e-63	2.18e-59	133.429
GOBP_INHIBITORY_POSTSYNAPTIC_POTENTIAL	0.255212	0.0152944	18.0759	3.56e-63	3.46e-59	132.967
GOBP_POSITIVE_REGULATION_OF_ALPHA_BETA_T_CELL_DIFFERENTIATION	-0.216342	-0.0179385	-18.0303	6.61e-63	6.42e-59	132.352
GOBP_INTERLEUKIN_7_MEDIATED_SIGNALING_PATHWAY	-0.21809	-0.0202645	-17.9965	1.05e-62	1.01e-58	131.897
GOBP_NEGATIVE_REGULATION_OF_LEUKOCYTE_DEGRANULATION	-0.290133	-0.0131195	-17.9622	1.66e-62	1.61e-58	131.435
GOBP_REGULATION_OF_ALPHA_BETA_T_CELL_ACTIVATION	-0.204876	-0.0156854	-17.8904	4.39e-62	4.26e-58	130.47
GOBP_IMMUNE_RESPONSE_TO_TUMOR_CELL	-0.212451	-0.0127512	-17.882	4.91e-62	4.76e-58	130.359
GOBP_MULTI_ORGANISM_CELLULAR_PROCESS	-0.222352	-0.0149815	-17.776	2.05e-61	1.99e-57	128.938
GOBP_T_HELPER_2_CELL_DIFFERENTIATION	-0.233804	-0.0167357	-17.759	2.57e-61	2.49e-57	128.711
GOBP_POSITIVE_REGULATION_OF_T_CELL_MEDIATED_IMMUNITY	-0.207676	-0.0123315	-17.6863	6.84e-61	6.61e-57	127.74
GOBP_REGULATION_OF_T_HELPER_1_CELL_DIFFERENTIATION	-0.254205	-0.0230816	-17.6483	1.14e-60	1.1e-56	127.233
GOBP_HUMORAL_IMMUNE_RESPONSE_MEDIATED_BY_CIRCULATING_IMMUNOGLOBULIN	-0.236408	-0.00735809	-17.6248	1.56e-60	1.51e-56	126.92
GOBP_T_CELL_ACTIVATION_INVOLVED_IN_IMMUNE_RESPONSE	-0.207017	-0.0188885	-17.5945	2.34e-60	2.26e-56	126.517
GOBP_POSITIVE_REGULATION_OF_DEFENSE_RESPONSE_TO_VIRUS_BY_HOST	-0.206141	-0.0208577	-17.5082	7.41e-60	7.15e-56	125.371
GOBP_INTERFERON_GAMMA_PRODUCTION	-0.202793	-0.00986013	-17.5067	7.57e-60	7.29e-56	125.35
GOBP_T_CELL_MEDIATED_CYTOTOXICITY	-0.223837	-0.0131979	-17.4901	9.44e-60	9.1e-56	125.13
GOBP_POSITIVE_REGULATION_OF_INTERLEUKIN_10_PRODUCTION	-0.211218	-0.0117763	-17.4482	1.65e-59	1.59e-55	124.574
GOBP_REGULATION_OF_TYPE_2_IMMUNE_RESPONSE	-0.20324	-0.0109106	-17.4326	2.03e-59	1.96e-55	124.368
GOBP_POSITIVE_REGULATION_OF_CD4_POSITIVE_ALPHA_BETA_T_CELL_DIFFERENTIATION	-0.230252	-0.0214097	-17.4186	2.45e-59	2.36e-55	124.184
GOBP_POSITIVE_REGULATION_OF_REGULATORY_T_CELL_DIFFERENTIATION	-0.240043	-0.0048816	-17.4146	2.58e-59	2.49e-55	124.13
GOBP_ANTIGEN_PROCESSING_AND_PRESENTATION_OF_ENDOGENOUS_PEPTIDE_ANTIGEN	-0.263204	-0.0180233	-17.3722	4.54e-59	4.37e-55	123.569
GOBP_FAT_SOLUBLE_VITAMIN_BIOSYNTHETIC_PROCESS	-0.219648	-0.00776045	-17.3696	4.7e-59	4.52e-55	123.536
GOBP_REGULATION_OF_CD4_POSITIVE_ALPHA_BETA_T_CELL_ACTIVATION	-0.200028	-0.0172524	-17.3325	7.69e-59	7.39e-55	123.045
GOBP_REGULATION_OF_CD8_POSITIVE_ALPHA_BETA_T_CELL_ACTIVATION	-0.274377	-0.0211641	-17.3221	8.83e-59	8.48e-55	122.908
GOBP_POSITIVE_REGULATION_OF_INTERFERON_GAMMA_PRODUCTION	-0.213659	-0.0130832	-17.2861	1.42e-58	1.37e-54	122.433
GOBP_POSITIVE_REGULATION_OF_ALPHA_BETA_T_CELL_ACTIVATION	-0.209746	-0.0149729	-17.2796	1.55e-58	1.49e-54	122.347
GOBP_REGULATION_OF_MYOBLAST_FUSION	-0.2188	-0.00296261	-17.239	2.66e-58	2.55e-54	121.812
GOBP_ALPHA_BETA_T_CELL_PROLIFERATION	-0.245061	-0.0167373	-17.2366	2.74e-58	2.63e-54	121.781
GOBP_REGULATION_OF_DENDRITIC_CELL_DIFFERENTIATION	-0.260348	-0.0105138	-17.2081	4e-58	3.84e-54	121.406
GOBP_REGULATION_OF_ANTIGEN_PROCESSING_AND_PRESENTATION	-0.274637	-0.0143665	-17.1933	4.87e-58	4.66e-54	121.212
GOBP_INFLAMMATORY_RESPONSE_TO_WOUNDING	-0.219446	-0.0106715	-17.1933	4.87e-58	4.66e-54	121.211
GOBP_POSITIVE_REGULATION_OF_T_CELL_CYTOKINE_PRODUCTION	-0.21487	-0.0105585	-17.1864	5.33e-58	5.11e-54	121.12
GOBP_MODULATION_BY_SYMBIONT_OF_ENTRY_INTO_HOST	-0.202313	-0.0132472	-17.0704	2.46e-57	2.36e-53	119.6
GOBP_POSITIVE_REGULATION_OF_T_HELPER_CELL_DIFFERENTIATION	-0.20619	-0.0231733	-17.027	4.37e-57	4.17e-53	119.03
GOBP_T_HELPER_1_TYPE_IMMUNE_RESPONSE	-0.207958	-0.0145154	-17.0049	5.84e-57	5.58e-53	118.742
GOBP_REGULATION_OF_T_HELPER_1_TYPE_IMMUNE_RESPONSE	-0.238734	-0.0199529	-16.9946	6.69e-57	6.39e-53	118.607
GOBP_ANTIGEN_PROCESSING_AND_PRESENTATION_OF_ENDOGENOUS_ANTIGEN	-0.247991	-0.0153256	-16.955	1.12e-56	1.07e-52	118.091
GOBP_POSITIVE_REGULATION_OF_CYTOKINE_PRODUCTION_INVOLVED_IN_IMMUNE_RESPONSE	-0.203145	-0.013319	-16.9475	1.24e-56	1.18e-52	117.993
GOBP_ELASTIC_FIBER_ASSEMBLY	-0.234111	-0.0213501	-16.9302	1.56e-56	1.48e-52	117.767
GOBP_REGULATION_OF_CD4_POSITIVE_ALPHA_BETA_T_CELL_DIFFERENTIATION	-0.205752	-0.0195496	-16.8529	4.28e-56	4.08e-52	116.761
GOBP_NEGATIVE_REGULATION_OF_CD4_POSITIVE_ALPHA_BETA_T_CELL_ACTIVATION	-0.215412	-0.0156422	-16.8337	5.51e-56	5.25e-52	116.511
GOBP_REGULATION_OF_T_CELL_MEDIATED_CYTOTOXICITY	-0.217322	-0.0107325	-16.7708	1.25e-55	1.19e-51	115.695
GOBP_DENDRITIC_CELL_ANTIGEN_PROCESSING_AND_PRESENTATION	-0.273896	-0.0137048	-16.6804	4.07e-55	3.87e-51	114.524
GOBP_POSITIVE_REGULATION_BY_SYMBIONT_OF_ENTRY_INTO_HOST	-0.269379	-0.00339042	-16.675	4.36e-55	4.15e-51	114.454
GOBP_REGULATION_OF_PERK_MEDIATED_UNFOLDED_PROTEIN_RESPONSE	-0.216453	-0.0166882	-16.6693	4.7e-55	4.46e-51	114.381
GOBP_POSITIVE_REGULATION_OF_CYTOKINE_PRODUCTION_INVOLVED_IN_INFLAMMATORY_RESPONSE	-0.212912	-0.0192754	-16.6468	6.3e-55	5.98e-51	114.089
GOBP_T_CELL_CYTOKINE_PRODUCTION	-0.203656	-0.0159697	-16.6006	1.15e-54	1.09e-50	113.493
GOBP_POSITIVE_REGULATION_OF_T_CELL_MEDIATED_CYTOTOXICITY	-0.232886	-0.0119671	-16.5978	1.19e-54	1.13e-50	113.457
GOBP_POSITIVE_REGULATION_OF_CD4_POSITIVE_ALPHA_BETA_T_CELL_ACTIVATION	-0.212257	-0.0201947	-16.4999	4.23e-54	4e-50	112.197
GOBP_RESPONSE_TO_FUNGUS	-0.213956	-0.0159798	-16.4695	6.27e-54	5.93e-50	111.806
GOBP_POSITIVE_REGULATION_OF_MYOBLAST_FUSION	-0.212169	-0.00189658	-16.4341	9.89e-54	9.35e-50	111.352
GOBP_CHRONIC_INFLAMMATORY_RESPONSE	-0.222071	-0.0131595	-16.4296	1.05e-53	9.92e-50	111.294
GOBP_TOLERANCE_INDUCTION	-0.225592	-0.0118071	-16.418	1.22e-53	1.15e-49	111.146
GOBP_POSITIVE_REGULATION_OF_T_CELL_PROLIFERATION	-0.205466	-0.012914	-16.3592	2.6e-53	2.45e-49	110.393
GOBP_POSITIVE_REGULATION_OF_LEUKOCYTE_ADHESION_TO_VASCULAR_ENDOTHELIAL_CELL	-0.220219	-0.0170264	-16.2839	6.84e-53	6.45e-49	109.431
GOBP_CELL_DIFFERENTIATION_IN_HINDBRAIN	0.214999	0.00379085	16.2668	8.51e-53	8.02e-49	109.213
GOBP_HYPERSENSITIVITY	-0.252389	-0.0217462	-16.2615	9.12e-53	8.59e-49	109.145
GOBP_NEGATIVE_REGULATION_OF_CYTOKINE_PRODUCTION_INVOLVED_IN_IMMUNE_RESPONSE	-0.213693	-0.0150471	-16.2545	9.97e-53	9.39e-49	109.056
GOBP_POSITIVE_REGULATION_OF_T_CELL_APOPTOTIC_PROCESS	-0.236688	-0.0134231	-16.2494	1.06e-52	1e-48	108.991
GOBP_REGULATION_OF_GRANULOCYTE_DIFFERENTIATION	-0.205653	-0.00461709	-16.2415	1.18e-52	1.11e-48	108.89
GOBP_INTERLEUKIN_12_PRODUCTION	-0.202472	-0.0208693	-16.1938	2.17e-52	2.04e-48	108.284
GOBP_POSITIVE_REGULATION_OF_T_HELPER_1_TYPE_IMMUNE_RESPONSE	-0.250002	-0.0190722	-16.1412	4.25e-52	3.99e-48	107.615
GOBP_REFLEX	0.213569	0.0184678	16.1146	5.97e-52	5.6e-48	107.278
GOBP_REGULATION_OF_COMPLEMENT_ACTIVATION	-0.219315	-0.00389535	-16.1094	6.38e-52	5.98e-48	107.212
GOBP_CONNECTIVE_TISSUE_REPLACEMENT	-0.205348	-0.0136468	-16.0964	7.53e-52	7.06e-48	107.047
GOBP_REGULATION_OF_EXCITATORY_SYNAPSE_ASSEMBLY	0.226323	0.00301409	16.0599	1.2e-51	1.12e-47	106.584
GOBP_ACUTE_PHASE_RESPONSE	-0.206609	-0.000197907	-15.9483	4.95e-51	4.63e-47	105.176
GOBP_RESPONSE_TO_PROTOZOAN	-0.225876	-0.00849854	-15.9398	5.52e-51	5.16e-47	105.068
GOBP_COMPLEMENT_ACTIVATION	-0.209383	-0.00374198	-15.9394	5.54e-51	5.18e-47	105.063
GOBP_REGULATION_OF_DENDRITIC_CELL_ANTIGEN_PROCESSING_AND_PRESENTATION	-0.268129	-0.0171916	-15.9335	5.98e-51	5.59e-47	104.988
GOBP_NEGATIVE_REGULATION_OF_INTERLEUKIN_10_PRODUCTION	-0.200687	-0.0121895	-15.9119	7.86e-51	7.34e-47	104.717
GOBP_POSITIVE_REGULATION_OF_INTERLEUKIN_17_PRODUCTION	-0.234274	-0.0182062	-15.9063	8.43e-51	7.88e-47	104.646
GOBP_POSITIVE_REGULATION_OF_LYMPHOCYTE_APOPTOTIC_PROCESS	-0.221911	-0.016126	-15.8876	1.07e-50	9.98e-47	104.411
GOBP_IONOTROPIC_GLUTAMATE_RECEPTOR_SIGNALING_PATHWAY	0.203453	0.0068661	15.7641	5.09e-50	4.74e-46	102.861
GOBP_AMINO_SUGAR_CATABOLIC_PROCESS	-0.220879	-0.00452167	-15.7297	7.84e-50	7.29e-46	102.431
GOBP_POSITIVE_THYMIC_T_CELL_SELECTION	-0.213765	-0.0169566	-15.722	8.64e-50	8.03e-46	102.335
GOBP_PROTEIN_OXIDATION	-0.209255	-0.00513035	-15.6936	1.23e-49	1.15e-45	101.98
GOBP_POSITIVE_REGULATION_OF_ALPHA_BETA_T_CELL_PROLIFERATION	-0.254194	-0.0194043	-15.682	1.43e-49	1.33e-45	101.835
GOBP_SKIN_MORPHOGENESIS	-0.229214	-0.0155632	-15.681	1.45e-49	1.34e-45	101.823
GOBP_MYD88_DEPENDENT_TOLL_LIKE_RECEPTOR_SIGNALING_PATHWAY	-0.20877	-0.0134531	-15.6541	2.03e-49	1.88e-45	101.486
GOBP_NEGATIVE_REGULATION_OF_PROTEIN_AUTOPHOSPHORYLATION	-0.205677	-0.0161372	-15.6459	2.25e-49	2.09e-45	101.384
GOBP_PIGMENT_GRANULE_MATURATION	-0.215382	-0.0233616	-15.6375	2.5e-49	2.32e-45	101.28
GOBP_DENDRITIC_CELL_MIGRATION	-0.210794	-0.00642058	-15.5284	9.78e-49	9.06e-45	99.9235
GOBP_POSITIVE_REGULATION_OF_TOLERANCE_INDUCTION	-0.246095	-0.0143448	-15.4949	1.49e-48	1.38e-44	99.5076
GOBP_POSITIVE_REGULATION_OF_TOLL_LIKE_RECEPTOR_SIGNALING_PATHWAY	-0.204502	-0.00559408	-15.4846	1.69e-48	1.56e-44	99.3799
GOBP_COLLAGEN_ACTIVATED_SIGNALING_PATHWAY	-0.23132	-0.0133847	-15.4053	4.53e-48	4.19e-44	98.3999
GOBP_TRANSFORMING_GROWTH_FACTOR_BETA1_PRODUCTION	-0.226519	-0.0228092	-15.3839	5.92e-48	5.46e-44	98.1352
GOBP_RESPONSE_TO_PEPTIDOGLYCAN	-0.247606	-0.00867007	-15.3006	1.66e-47	1.53e-43	97.1089
GOBP_REGULATION_OF_T_HELPER_2_CELL_DIFFERENTIATION	-0.202517	-0.0150524	-15.2809	2.12e-47	1.95e-43	96.867
GOBP_T_HELPER_17_CELL_LINEAGE_COMMITMENT	-0.243313	-0.0158302	-15.1377	1.24e-46	1.14e-42	95.1123
GOBP_CD8_POSITIVE_ALPHA_BETA_T_CELL_ACTIVATION	-0.217553	-0.014664	-15.0246	4.97e-46	4.55e-42	93.7339
GOBP_CEREBELLAR_GRANULAR_LAYER_DEVELOPMENT	0.218803	0.000412507	14.9757	9.04e-46	8.26e-42	93.1403
GOBP_NEGATIVE_REGULATION_OF_CD4_POSITIVE_ALPHA_BETA_T_CELL_DIFFERENTIATION	-0.203001	-0.0198032	-14.9633	1.05e-45	9.6e-42	92.9904
GOBP_DETECTION_OF_OTHER_ORGANISM	-0.229643	-0.0146981	-14.9065	2.1e-45	1.92e-41	92.3014
GOBP_NEURON_CELL_CELL_ADHESION	0.219143	0.00603361	14.8871	2.66e-45	2.43e-41	92.0674
GOBP_PIGMENT_ACCUMULATION	-0.206124	-0.0320843	-14.866	3.44e-45	3.14e-41	91.8124
GOBP_REGULATION_OF_TOLERANCE_INDUCTION	-0.209161	-0.00759902	-14.8538	3.99e-45	3.64e-41	91.6647
GOBP_REGULATION_OF_CELL_CELL_ADHESION_MEDIATED_BY_INTEGRIN	-0.219345	-0.0130136	-14.8054	7.19e-45	6.53e-41	91.0813
GOBP_T_HELPER_CELL_LINEAGE_COMMITMENT	-0.217318	-0.0142286	-14.6787	3.33e-44	3.01e-40	89.5584
GOBP_RESPONSE_TO_INTERLEUKIN_15	-0.223471	-0.0278289	-14.6773	3.39e-44	3.06e-40	89.5423
GOBP_DETECTION_OF_EXTERNAL_BIOTIC_STIMULUS	-0.21701	-0.00751438	-14.6684	3.77e-44	3.41e-40	89.4357
GOBP_CD40_SIGNALING_PATHWAY	-0.211985	-0.00662362	-14.6551	4.43e-44	4e-40	89.2761
GOBP_T_CELL_TOLERANCE_INDUCTION	-0.207343	-0.0148722	-14.5776	1.12e-43	1.01e-39	88.3502
GOBP_POSITIVE_REGULATION_OF_B_CELL_DIFFERENTIATION	-0.200518	-0.0104054	-14.5637	1.33e-43	1.2e-39	88.1841
GOBP_ANGIOGENESIS_INVOLVED_IN_WOUND_HEALING	-0.203384	-0.0112687	-14.4963	2.98e-43	2.69e-39	87.3816
GOBP_T_CELL_EXTRAVASATION	-0.212504	-0.0115249	-14.4263	6.89e-43	6.19e-39	86.5506
GOBP_RESPONSE_TO_INTERLEUKIN_18	-0.209486	-0.00191815	-14.4189	7.52e-43	6.75e-39	86.4634
GOBP_NEGATIVE_REGULATION_OF_NATURAL_KILLER_CELL_MEDIATED_IMMUNITY	-0.23169	-0.0155882	-14.4105	8.32e-43	7.47e-39	86.363
GOBP_NEGATIVE_REGULATION_OF_MAST_CELL_ACTIVATION	-0.210555	-0.0146161	-14.3992	9.51e-43	8.53e-39	86.2299
GOBP_POSITIVE_REGULATION_OF_MONOCYTE_DIFFERENTIATION	-0.206268	-0.0113154	-14.3139	2.63e-42	2.35e-38	85.2219
GOBP_SYNAPTIC_VESICLE_CLUSTERING	0.220199	0.00640503	14.0283	7.64e-41	6.77e-37	81.876
GOBP_POSITIVE_REGULATION_OF_MYELOID_LEUKOCYTE_MEDIATED_IMMUNITY	-0.200902	-0.00552786	-14.014	9.03e-41	8e-37	81.7101
GOBP_POSITIVE_REGULATION_OF_MONOCYTE_CHEMOTAXIS	-0.203436	-0.00589295	-13.9914	1.18e-40	1.04e-36	81.4472
GOBP_NEGATIVE_REGULATION_OF_LEUKOCYTE_MEDIATED_CYTOTOXICITY	-0.213767	-0.0117508	-13.984	1.28e-40	1.14e-36	81.3609
GOBP_REGULATION_OF_TRANSLATION_IN_RESPONSE_TO_ENDOPLASMIC_RETICULUM_STRESS	-0.216437	-0.00937225	-13.8698	4.86e-40	4.29e-36	80.0387
GOBP_NEGATIVE_REGULATION_OF_INTERLEUKIN_12_PRODUCTION	-0.21628	-0.0293116	-13.8034	1.05e-39	9.25e-36	79.2736
GOBP_NEGATIVE_T_CELL_SELECTION	-0.202156	-0.00815897	-13.763	1.68e-39	1.48e-35	78.8092
GOBP_INHIBITORY_SYNAPSE_ASSEMBLY	0.210162	0.00464179	13.6688	4.98e-39	4.38e-35	77.7289
GOBP_COLLAGEN_ACTIVATED_TYROSINE_KINASE_RECEPTOR_SIGNALING_PATHWAY	-0.213149	-0.0115379	-13.6588	5.59e-39	4.91e-35	77.615
GOBP_TOLL_LIKE_RECEPTOR_2_SIGNALING_PATHWAY	-0.216238	-0.00754488	-13.6416	6.81e-39	5.98e-35	77.4188
GOBP_NUCLEOTIDE_BINDING_OLIGOMERIZATION_DOMAIN_CONTAINING_2_SIGNALING_PATHWAY	-0.210945	-0.0148599	-13.4713	4.8e-38	4.19e-34	75.4816
GOBP_CD8_POSITIVE_ALPHA_BETA_T_CELL_DIFFERENTIATION	-0.202632	-0.00829975	-13.3966	1.12e-37	9.79e-34	74.6377
GOBP_GROWTH_HORMONE_RECEPTOR_SIGNALING_PATHWAY_VIA_JAK_STAT	-0.222151	-0.0275587	-13.3677	1.56e-37	1.36e-33	74.3117
GOBP_POSITIVE_REGULATION_OF_EXCITATORY_POSTSYNAPTIC_POTENTIAL	0.20756	-0.0163255	13.35	1.91e-37	1.66e-33	74.1126
GOBP_ANTIGEN_PROCESSING_AND_PRESENTATION_VIA_MHC_CLASS_IB	-0.200028	-0.00569585	-13.1586	1.65e-36	1.43e-32	71.9695
GOBP_REGULATION_OF_SHORT_TERM_NEURONAL_SYNAPTIC_PLASTICITY	0.24308	-0.0158762	13.0934	3.43e-36	2.96e-32	71.2444
GOBP_T_CELL_ACTIVATION_VIA_T_CELL_RECEPTOR_CONTACT_WITH_ANTIGEN_BOUND_TO_MHC_MOLECULE_ON_ANTIGEN_PRESENTING_CELL	-0.257338	-0.00433721	-13.0463	5.82e-36	5.01e-32	70.7213
GOBP_REGULATION_OF_NEUTROPHIL_ACTIVATION	-0.236454	-0.00557081	-12.3874	7.99e-33	6.73e-29	63.556
GOBP_DENSE_CORE_GRANULE_TRANSPORT	0.217663	-0.00247251	12.1781	7.5e-32	6.27e-28	61.3359
GOBP_REGULATION_OF_TOLL_LIKE_RECEPTOR_2_SIGNALING_PATHWAY	-0.201092	-0.00535898	-12.1546	9.63e-32	8.04e-28	61.0886
GOBP_TOLL_LIKE_RECEPTOR_7_SIGNALING_PATHWAY	-0.220066	-0.0240228	-11.9387	9.4e-31	7.75e-27	58.8305
GOBP_CALCIUM_ION_REGULATED_EXOCYTOSIS_OF_NEUROTRANSMITTER	0.205216	-0.0139642	11.5679	4.38e-29	3.56e-25	55.0238
id-KEGG	logFC	AveExpr	t	P.Value	adj.P.Val	B
PID_FRA_PATHWAY	-0.248444	-0.0112754	-21.7141	1.06e-85	2.06e-83	184.559
PID_INTEGRIN1_PATHWAY	-0.254568	-0.0237814	-20.8168	5.14e-80	9.96e-78	171.533
PID_SYNDECAN_4_PATHWAY	-0.236466	-0.0130746	-20.6517	5.59e-79	1.08e-76	169.158
PID_UPA_UPAR_PATHWAY	-0.225434	-0.0192865	-20.0908	1.75e-75	3.37e-73	161.15
PID_INTEGRIN_A9B1_PATHWAY	-0.225974	-0.0184828	-19.7873	1.32e-73	2.52e-71	156.853
PID_INTEGRIN3_PATHWAY	-0.236147	-0.0222835	-19.482	9.87e-72	1.88e-69	152.56
PID_INTEGRIN5_PATHWAY	-0.211907	-0.0157987	-18.459	1.51e-65	2.84e-63	138.398
PID_SYNDECAN_1_PATHWAY	-0.211586	-0.00983643	-18.2628	2.23e-64	4.16e-62	135.722
PID_INTEGRIN2_PATHWAY	-0.249684	-0.0172963	-17.8964	3.26e-62	6.06e-60	130.764
PID_IL12_2PATHWAY	-0.2106	-0.0133853	-17.3093	8.61e-59	1.58e-56	122.929
PID_INTEGRIN_CS_PATHWAY	-0.223112	-0.0201875	-17.226	2.61e-58	4.75e-56	121.828
PID_INTEGRIN4_PATHWAY	-0.23754	-0.0233902	-17.0235	3.8e-57	6.84e-55	119.165
PID_TOLL_ENDOGENOUS_PATHWAY	-0.223181	-0.0136243	-16.4083	1.17e-53	2.1e-51	111.178
PID_IL23_PATHWAY	-0.202334	-0.00843226	-16.3649	2.05e-53	3.65e-51	110.622
