# Supplementary material for: CLCF1 Is a Novel Potential Immune-Related Target With Predictive Value for Prognosis and Immunotherapy Response in Glioma
Source: Front Immunol. 2022 Feb 21;13:810832. doi: 10.3389/fimmu.2022.810832 (PMC8898905; doi:10.3389/fimmu.2022.810832)
Supplement: Supplementary file 15 [file Table_4.xlsx]

## Sheet: Sheet1
Supplementary Table S4: GSEA analysis to identify Hallmark pathways enriched in the high CLCF1 expression subgroup.
NAME	GS<br> follow link to MSigDB	GS DETAILS	SIZE	ES	NES	NOM p-val	FDR q-val	FWER p-val	RANK AT MAX	LEADING EDGE
HALLMARK_APOPTOSIS	HALLMARK_APOPTOSIS	Details ...	160	0.628698	2.18656	0	0.00469042	0.004	8903	tags=47%, list=17%, signal=56%
HALLMARK_COAGULATION	HALLMARK_COAGULATION	Details ...	138	0.62464	2.07239	0	0.0118712	0.017	8975	tags=45%, list=17%, signal=54%
HALLMARK_GLYCOLYSIS	HALLMARK_GLYCOLYSIS	Details ...	197	0.519643	2.04623	0	0.0132386	0.029	13944	tags=54%, list=26%, signal=72%
HALLMARK_HYPOXIA	HALLMARK_HYPOXIA	Details ...	196	0.579439	2.04434	0	0.00992893	0.029	13944	tags=60%, list=26%, signal=80%
HALLMARK_EPITHELIAL_MESENCHYMAL_TRANSITION	HALLMARK_EPITHELIAL_MESENCHYMAL_TRANSITION	Details ...	198	0.716174	2.0386	0	0.00815563	0.03	6626	tags=59%, list=12%, signal=67%
HALLMARK_P53_PATHWAY	HALLMARK_P53_PATHWAY	Details ...	196	0.506065	2.03681	0	0.00679636	0.03	8861	tags=34%, list=16%, signal=40%
HALLMARK_COMPLEMENT	HALLMARK_COMPLEMENT	Details ...	200	0.586097	2.00743	0.00203252	0.00754409	0.037	8510	tags=46%, list=16%, signal=54%
HALLMARK_REACTIVE_OXYGEN_SPECIES_PATHWAY	HALLMARK_REACTIVE_OXYGEN_SPECIES_PATHWAY	Details ...	49	0.56923	1.97645	0	0.00853781	0.044	13496	tags=51%, list=25%, signal=68%
HALLMARK_TNFA_SIGNALING_VIA_NFKB	HALLMARK_TNFA_SIGNALING_VIA_NFKB	Details ...	199	0.70137	1.96552	0	0.00852303	0.05	9341	tags=59%, list=17%, signal=71%
HALLMARK_ANGIOGENESIS	HALLMARK_ANGIOGENESIS	Details ...	36	0.742552	1.96118	0	0.00819662	0.053	6923	tags=58%, list=13%, signal=67%
HALLMARK_ALLOGRAFT_REJECTION	HALLMARK_ALLOGRAFT_REJECTION	Details ...	196	0.714069	1.94926	0.00206186	0.00814963	0.058	8298	tags=61%, list=15%, signal=72%
HALLMARK_IL2_STAT5_SIGNALING	HALLMARK_IL2_STAT5_SIGNALING	Details ...	198	0.580751	1.9352	0	0.00916936	0.066	9341	tags=51%, list=17%, signal=61%
HALLMARK_INTERFERON_GAMMA_RESPONSE	HALLMARK_INTERFERON_GAMMA_RESPONSE	Details ...	198	0.748645	1.93114	0.00205761	0.00854964	0.067	8049	tags=67%, list=15%, signal=78%
HALLMARK_INFLAMMATORY_RESPONSE	HALLMARK_INFLAMMATORY_RESPONSE	Details ...	199	0.680134	1.9091	0	0.00906245	0.072	9395	tags=64%, list=17%, signal=77%
HALLMARK_IL6_JAK_STAT3_SIGNALING	HALLMARK_IL6_JAK_STAT3_SIGNALING	Details ...	87	0.715922	1.88477	0.00207039	0.0105352	0.08	9850	tags=69%, list=18%, signal=84%
HALLMARK_MTORC1_SIGNALING	HALLMARK_MTORC1_SIGNALING	Details ...	196	0.487223	1.87679	0.00613497	0.010512	0.083	16144	tags=54%, list=30%, signal=76%
HALLMARK_KRAS_SIGNALING_UP	HALLMARK_KRAS_SIGNALING_UP	Details ...	199	0.547219	1.86934	0.0122951	0.010731	0.089	8144	tags=46%, list=15%, signal=54%
HALLMARK_UV_RESPONSE_UP	HALLMARK_UV_RESPONSE_UP	Details ...	156	0.413268	1.86027	0.00205339	0.0110138	0.092	7259	tags=24%, list=14%, signal=27%
HALLMARK_ADIPOGENESIS	HALLMARK_ADIPOGENESIS	Details ...	198	0.384739	1.85256	0.0179641	0.0116568	0.1	14542	tags=33%, list=27%, signal=45%
HALLMARK_INTERFERON_ALPHA_RESPONSE	HALLMARK_INTERFERON_ALPHA_RESPONSE	Details ...	96	0.749415	1.82674	0.00203252	0.0138789	0.118	8726	tags=70%, list=16%, signal=83%
HALLMARK_PI3K_AKT_MTOR_SIGNALING	HALLMARK_PI3K_AKT_MTOR_SIGNALING	Details ...	105	0.424374	1.79911	0.00792079	0.0174442	0.138	11838	tags=38%, list=22%, signal=49%
HALLMARK_ESTROGEN_RESPONSE_LATE	HALLMARK_ESTROGEN_RESPONSE_LATE	Details ...	196	0.458784	1.77939	0.00809717	0.020342	0.153	6692	tags=28%, list=12%, signal=32%
HALLMARK_DNA_REPAIR	HALLMARK_DNA_REPAIR	Details ...	149	0.450744	1.76307	0.0396825	0.0229149	0.162	21969	tags=64%, list=41%, signal=108%
HALLMARK_UNFOLDED_PROTEIN_RESPONSE	HALLMARK_UNFOLDED_PROTEIN_RESPONSE	Details ...	109	0.439026	1.76304	0.0365854	0.0220054	0.162	17310	tags=45%, list=32%, signal=66%
HALLMARK_XENOBIOTIC_METABOLISM	HALLMARK_XENOBIOTIC_METABOLISM	Details ...	198	0.396995	1.76225	0.0162272	0.0211252	0.162	14732	tags=42%, list=27%, signal=58%
HALLMARK_APICAL_SURFACE	HALLMARK_APICAL_SURFACE	Details ...	44	0.508248	1.73758	0.00568182	0.0246039	0.179	6089	tags=30%, list=11%, signal=33%
HALLMARK_PEROXISOME	HALLMARK_PEROXISOME	Details ...	104	0.376231	1.69824	0.0365385	0.0319734	0.219	13810	tags=37%, list=26%, signal=49%
HALLMARK_CHOLESTEROL_HOMEOSTASIS	HALLMARK_CHOLESTEROL_HOMEOSTASIS	Details ...	73	0.461331	1.67614	0.0375	0.0361781	0.241	8221	tags=32%, list=15%, signal=37%
HALLMARK_G2M_CHECKPOINT	HALLMARK_G2M_CHECKPOINT	Details ...	196	0.624872	1.67297	0.0245902	0.0356706	0.242	7272	tags=43%, list=14%, signal=50%
HALLMARK_APICAL_JUNCTION	HALLMARK_APICAL_JUNCTION	Details ...	199	0.415494	1.66261	0.027833	0.0370952	0.26	6408	tags=26%, list=12%, signal=29%
HALLMARK_E2F_TARGETS	HALLMARK_E2F_TARGETS	Details ...	198	0.638893	1.64763	0.0185185	0.0405479	0.287	10203	tags=54%, list=19%, signal=66%
HALLMARK_FATTY_ACID_METABOLISM	HALLMARK_FATTY_ACID_METABOLISM	Details ...	157	0.336028	1.63194	0.0474308	0.042842	0.304	14047	tags=33%, list=26%, signal=45%
HALLMARK_MYC_TARGETS_V2	HALLMARK_MYC_TARGETS_V2	Details ...	58	0.485239	1.6048	0.0634921	0.0491982	0.327	14452	tags=40%, list=27%, signal=54%
HALLMARK_MYOGENESIS	HALLMARK_MYOGENESIS	Details ...	198	0.391782	1.60169	0.034413	0.0484385	0.328	10521	tags=33%, list=20%, signal=41%
HALLMARK_TGF_BETA_SIGNALING	HALLMARK_TGF_BETA_SIGNALING	Details ...	54	0.435685	1.59719	0.0772277	0.048476	0.333	6804	tags=28%, list=13%, signal=32%
HALLMARK_MYC_TARGETS_V1	HALLMARK_MYC_TARGETS_V1	Details ...	196	0.451771	1.47134	0.122449	0.0947806	0.474	23642	tags=62%, list=44%, signal=111%
HALLMARK_ANDROGEN_RESPONSE	HALLMARK_ANDROGEN_RESPONSE	Details ...	99	0.377317	1.43042	0.152941	0.113774	0.526	12136	tags=30%, list=23%, signal=39%
HALLMARK_NOTCH_SIGNALING	HALLMARK_NOTCH_SIGNALING	Details ...	32	0.422728	1.39675	0.13308	0.128464	0.568	9877	tags=41%, list=18%, signal=50%
HALLMARK_HEME_METABOLISM	HALLMARK_HEME_METABOLISM	Details ...	194	0.291627	1.38838	0.138196	0.129259	0.577	15933	tags=35%, list=30%, signal=50%
HALLMARK_UV_RESPONSE_DN	HALLMARK_UV_RESPONSE_DN	Details ...	142	0.399798	1.37344	0.163636	0.134192	0.588	8243	tags=29%, list=15%, signal=34%
HALLMARK_PROTEIN_SECRETION	HALLMARK_PROTEIN_SECRETION	Details ...	96	0.321815	1.27917	0.28	0.185359	0.67	17635	tags=42%, list=33%, signal=62%
HALLMARK_ESTROGEN_RESPONSE_EARLY	HALLMARK_ESTROGEN_RESPONSE_EARLY	Details ...	197	0.318589	1.24783	0.223969	0.200745	0.695	12322	tags=35%, list=23%, signal=45%
HALLMARK_OXIDATIVE_PHOSPHORYLATION	HALLMARK_OXIDATIVE_PHOSPHORYLATION	Details ...	200	0.275135	1.18169	0.301741	0.237915	0.744	21984	tags=46%, list=41%, signal=77%
HALLMARK_SPERMATOGENESIS	HALLMARK_SPERMATOGENESIS	Details ...	132	0.303172	1.17576	0.257028	0.236438	0.75	6910	tags=19%, list=13%, signal=22%
HALLMARK_BILE_ACID_METABOLISM	HALLMARK_BILE_ACID_METABOLISM	Details ...	112	0.301645	1.15814	0.287968	0.242614	0.759	13810	tags=33%, list=26%, signal=44%
HALLMARK_MITOTIC_SPINDLE	HALLMARK_MITOTIC_SPINDLE	Details ...	198	0.349394	1.15538	0.382591	0.239222	0.76	7218	tags=21%, list=13%, signal=24%
HALLMARK_PANCREAS_BETA_CELLS	HALLMARK_PANCREAS_BETA_CELLS	Details ...	40	-0.398699	-1.30798	0.150602	0.5962	0.665	3141	tags=28%, list=6%, signal=29%
HALLMARK_HEDGEHOG_SIGNALING	HALLMARK_HEDGEHOG_SIGNALING	Details ...	36	-0.390537	-1.25321	0.220039	0.359704	0.716	7640	tags=42%, list=14%, signal=49%
HALLMARK_KRAS_SIGNALING_DN	HALLMARK_KRAS_SIGNALING_DN	Details ...	198	-0.32387	-1.22374	0.205231	0.266587	0.746	4355	tags=25%, list=8%, signal=27%
HALLMARK_WNT_BETA_CATENIN_SIGNALING	HALLMARK_WNT_BETA_CATENIN_SIGNALING	Details ...	42	-0.300105	-1.03421	0.421907	0.335195	0.857	7596	tags=38%, list=14%, signal=44%
