# Supplementary material for: CLCF1 Is a Novel Potential Immune-Related Target With Predictive Value for Prognosis and Immunotherapy Response in Glioma
Source: Front Immunol. 2022 Feb 21;13:810832. doi: 10.3389/fimmu.2022.810832 (PMC8898905; doi:10.3389/fimmu.2022.810832)
Supplement: Supplementary file 16 [file Table_5.xlsx]

## Sheet: Sheet1
Supplementary Table S5: The detail TIDE data of patients from TCGA
ID	Patient	No benefits	Responder	TIDE	IFNG	MSI Expr Sig	Merck18	CD274	CD8	CTL.flag	Dysfunction	Exclusion	MDSC	CAF	TAM M2	cluster
TCGA-27-2528	TCGA-27-2528-01A-01R-1850-01	FALSE	FALSE	2.5	0.37	0.46	0.19	1.59	0.06	FALSE	-0.75	2.5	0.17	0.21	0	C2
TCGA-28-5209	TCGA-28-5209-01A-01R-1850-01	FALSE	FALSE	2.22	1.9	0.46	0.6	0.65	-0.4	FALSE	-0.83	2.22	0.19	0.19	-0.04	C2
TCGA-14-0871	TCGA-14-0871-01A-01R-1849-01	FALSE	FALSE	2.19	0.82	0.05	0.09	-0.26	0.52	FALSE	-0.84	2.19	0.2	0.12	0.02	C2
TCGA-27-2521	TCGA-27-2521-01A-01R-1850-01	FALSE	FALSE	2.01	-0.18	0.62	-0.22	-1.02	-0.05	FALSE	-0.99	2.01	0.19	0.08	0.05	C2
TCGA-06-0174	TCGA-06-0174-01A-01R-1849-01	FALSE	FALSE	1.92	0.27	0.54	0	-0.37	0.24	FALSE	-0.56	1.92	0.19	0.11	-0.01	C2
TCGA-76-4931	TCGA-76-4931-01A-01R-1850-01	FALSE	FALSE	1.9	0.32	0.6	0.27	0.75	0.04	FALSE	-0.35	1.9	0.21	0.11	-0.03	C2
TCGA-DU-A5TR	TCGA-DU-A5TR-01A-11R-A28M-07	FALSE	FALSE	1.86	0.41	0.14	0.66	-0.34	0.93	TRUE	1.86	-1.96	-0.18	-0.07	-0.04	C2
TCGA-76-4925	TCGA-76-4925-01A-01R-1850-01	FALSE	FALSE	1.85	0.35	0.5	0.01	1.12	0.28	FALSE	-1.11	1.85	0.19	0.11	-0.02	C2
TCGA-28-5216	TCGA-28-5216-01A-01R-1850-01	FALSE	FALSE	1.85	0.68	0.65	0.41	0.11	0.6	FALSE	-0.47	1.85	0.13	0.2	-0.05	C2
TCGA-TM-A84F	TCGA-TM-A84F-01A-11R-A36H-07	FALSE	FALSE	1.84	2.9	0.57	1.7	0.97	1.76	TRUE	1.84	-2.35	-0.18	-0.08	-0.1	C2
TCGA-06-5416	TCGA-06-5416-01A-01R-1849-01	FALSE	FALSE	1.78	0.59	0.71	0.05	-0.51	0.8	FALSE	-0.94	1.78	0.22	0.06	0	C2
TCGA-14-1825	TCGA-14-1825-01A-01R-1850-01	FALSE	FALSE	1.78	0.41	0.65	0.13	0.26	0.18	FALSE	-1.01	1.78	0.19	0.05	0.03	C2
TCGA-06-5408	TCGA-06-5408-01A-01R-1849-01	FALSE	FALSE	1.74	1.48	0.61	0.69	1.18	-0.15	FALSE	-0.33	1.74	0.17	0.16	-0.08	C2
TCGA-P5-A736	TCGA-P5-A736-01A-11R-A32Q-07	FALSE	FALSE	1.7	0.02	0.29	0.24	0.75	0.46	TRUE	1.7	-1.57	-0.19	-0.01	-0.03	C2
TCGA-HT-8011	TCGA-HT-8011-01A-11R-2403-07	FALSE	FALSE	1.67	0.32	0.47	0.19	-0.14	-0.01	FALSE	-1.03	1.67	0.19	0.04	0.03	C2
TCGA-32-2634	TCGA-32-2634-01A-01R-1850-01	FALSE	FALSE	1.66	0.54	0.33	0.33	-0.15	1.33	FALSE	-0.39	1.66	0.18	0.08	0	C2
TCGA-19-2619	TCGA-19-2619-01A-01R-1850-01	FALSE	FALSE	1.66	0.55	0.4	0.02	0.13	-0.01	FALSE	-0.16	1.66	0.15	0.16	-0.06	C2
TCGA-HT-8018	TCGA-HT-8018-01A-11R-2404-07	FALSE	FALSE	1.63	1.32	0.6	0.83	0.47	1.23	TRUE	1.63	-0.32	-0.07	0.08	-0.06	C2
TCGA-TQ-A7RM	TCGA-TQ-A7RM-01A-11R-A33Z-07	FALSE	FALSE	1.63	-0.66	0.42	-0.52	-1.13	-0.49	FALSE	-1.4	1.63	0.2	-0.02	0.07	C1
TCGA-TM-A84J	TCGA-TM-A84J-01A-11R-A36H-07	FALSE	FALSE	1.62	-0.54	0.32	-0.39	-0.61	-0.26	FALSE	-0.92	1.62	0.18	0.04	0.03	C1
TCGA-FG-A87N	TCGA-FG-A87N-01A-11R-A36H-07	FALSE	FALSE	1.59	0.18	0.55	0.2	-0.63	0.82	FALSE	-0.64	1.59	0.17	0.03	0.03	C2
TCGA-26-5133	TCGA-26-5133-01A-01R-1850-01	FALSE	FALSE	1.56	0.24	0.24	0.31	0.93	1.56	FALSE	-0.86	1.56	0.17	0.07	0	C2
TCGA-76-4927	TCGA-76-4927-01A-01R-1850-01	FALSE	FALSE	1.53	1.15	0.32	0.63	0.38	0.05	FALSE	0.2	1.53	0.09	0.19	-0.04	C2
TCGA-15-0742	TCGA-15-0742-01A-01R-1850-01	FALSE	FALSE	1.53	0.57	0.23	0.22	0.47	-0.06	FALSE	-0.27	1.53	0.17	0.06	-0.01	C2
TCGA-76-4932	TCGA-76-4932-01A-01R-1850-01	FALSE	FALSE	1.52	0.83	0.66	0.41	1.54	-0.18	FALSE	-0.6	1.52	0.14	0.12	-0.04	C2
TCGA-12-0618	TCGA-12-0618-01A-01R-1849-01	FALSE	FALSE	1.52	0.19	0.62	0.01	-0.42	0.82	FALSE	-0.56	1.52	0.17	0.07	-0.01	C2
TCGA-12-3652	TCGA-12-3652-01A-01R-1849-01	FALSE	FALSE	1.5	1.29	0.93	0.33	0.22	0.69	FALSE	-0.82	1.5	0.17	0.08	-0.02	C2
TCGA-E1-A7YI	TCGA-E1-A7YI-01A-11R-A34F-07	FALSE	FALSE	1.49	0.18	0.33	0.03	-0.95	0.41	FALSE	-0.9	1.49	0.21	0	0	C2
TCGA-19-5960	TCGA-19-5960-01A-11R-1850-01	FALSE	FALSE	1.49	0.6	0.29	0.33	1.43	-0.21	FALSE	-0.84	1.49	0.18	0.03	0.02	C1
TCGA-14-0790	TCGA-14-0790-01B-01R-1849-01	FALSE	FALSE	1.48	1.82	0.61	0.51	-0.44	0.03	FALSE	-0.85	1.48	0.16	0.09	-0.03	C2
TCGA-32-1980	TCGA-32-1980-01A-01R-1850-01	FALSE	FALSE	1.45	1.68	0.6	1.14	0.64	0.97	TRUE	1.45	-0.26	-0.06	0.08	-0.06	C2
TCGA-06-5417	TCGA-06-5417-01A-01R-1849-01	FALSE	FALSE	1.44	0.38	0.75	-0.01	0.24	-0.04	FALSE	-2.02	1.44	0.14	0.05	0.02	C2
TCGA-06-0747	TCGA-06-0747-01A-01R-1849-01	FALSE	FALSE	1.44	1.02	0.36	0.34	0.05	0.73	FALSE	-0.23	1.44	0.15	0.12	-0.05	C2
TCGA-06-0171	TCGA-06-0171-02A-11R-2005-01	FALSE	FALSE	1.42	2.38	0.21	2.26	1.2	2.3	TRUE	1.42	-1.55	-0.22	0.12	-0.13	C2
TCGA-DU-A7T6	TCGA-DU-A7T6-01A-11R-A33Z-07	FALSE	FALSE	1.42	-0.09	0.43	-0.26	-0.89	-0.06	FALSE	-0.1	1.42	0.18	-0.02	0.07	C1
TCGA-76-4928	TCGA-76-4928-01B-01R-1850-01	FALSE	FALSE	1.41	0.43	0.34	0.77	2.85	-0.02	FALSE	0.01	1.41	0.1	0.15	-0.05	C2
TCGA-12-5299	TCGA-12-5299-01A-02R-1849-01	FALSE	FALSE	1.41	2.44	0.81	0.97	2.03	-0.34	FALSE	-0.41	1.41	0.13	0.16	-0.08	C2
TCGA-E1-A7YN	TCGA-E1-A7YN-01A-11R-A34F-07	FALSE	FALSE	1.41	1.85	0.56	2.19	1.28	2.73	TRUE	1.41	-2.08	-0.17	0.02	-0.17	C2
TCGA-08-0386	TCGA-08-0386-01A-01R-1849-01	FALSE	FALSE	1.38	-0.05	0.5	-0.05	0.73	-0.62	FALSE	-0.32	1.38	0.13	0.1	-0.02	C2
TCGA-VM-A8C9	TCGA-VM-A8C9-01A-11R-A36H-07	FALSE	FALSE	1.38	0.47	0.54	1.16	0.12	1.55	TRUE	1.38	0.01	-0.04	0.06	-0.01	C2
TCGA-HT-8104	TCGA-HT-8104-01A-11R-2404-07	FALSE	FALSE	1.36	1.51	0.62	0.69	1.44	0.42	FALSE	-0.35	1.36	0.11	0.13	-0.04	C2
TCGA-S9-A7IS	TCGA-S9-A7IS-01A-11R-A34F-07	FALSE	FALSE	1.36	0.49	0.34	0.1	-0.3	-0.1	FALSE	-0.8	1.36	0.22	-0.01	-0.01	C1
TCGA-HT-7477	TCGA-HT-7477-01B-11R-A28M-07	FALSE	FALSE	1.36	0.58	0.39	0.06	-0.31	-0.25	FALSE	-0.78	1.36	0.21	-0.01	-0.01	C2
TCGA-E1-A7YV	TCGA-E1-A7YV-01A-11R-A34R-07	FALSE	FALSE	1.33	-0.76	0.45	-0.53	-0.3	-0.08	FALSE	-0.76	1.33	0.2	0	0.02	C1
TCGA-06-0686	TCGA-06-0686-01A-01R-1849-01	FALSE	FALSE	1.32	0.54	0.41	0.22	-0.46	-0.15	FALSE	0.27	1.32	0.13	0.08	0	C2
TCGA-06-0749	TCGA-06-0749-01A-01R-1849-01	FALSE	FALSE	1.31	0.5	0.68	0.41	0.18	0.19	TRUE	1.31	-1.05	-0.1	-0.02	-0.04	C2
TCGA-06-0132	TCGA-06-0132-01A-02R-1849-01	FALSE	FALSE	1.29	1.83	0.65	1.1	0.06	1.09	TRUE	1.29	-1.1	-0.17	0.06	-0.06	C2
TCGA-E1-5304	TCGA-E1-5304-01A-01R-1470-07	FALSE	FALSE	1.27	-0.09	0.3	-0.47	-1.25	-0.42	FALSE	-1.53	1.27	0.19	-0.06	0.06	C1
TCGA-12-3650	TCGA-12-3650-01A-01R-1849-01	FALSE	FALSE	1.26	0.97	0.74	0.49	-0.19	1.22	FALSE	-0.18	1.26	0.15	0.03	0	C2
TCGA-DU-6406	TCGA-DU-6406-01A-11R-1708-07	FALSE	FALSE	1.24	2.83	0.25	1.28	2.87	0.01	FALSE	-0.2	1.24	0.16	0.08	-0.06	C2
TCGA-S9-A7IX	TCGA-S9-A7IX-01A-12R-A34F-07	FALSE	FALSE	1.23	0.59	0.39	0.55	1.51	0.25	TRUE	1.23	0.23	-0.01	0.08	-0.03	C2
TCGA-16-0846	TCGA-16-0846-01A-01R-1850-01	FALSE	FALSE	1.22	2.38	0.39	1.61	1.29	1.76	TRUE	1.22	-0.96	-0.03	0.02	-0.14	C2
TCGA-CS-6188	TCGA-CS-6188-01A-11R-1896-07	FALSE	FALSE	1.22	0.72	0.39	0.44	0.43	-0.22	FALSE	-0.31	1.22	0.05	0.18	-0.06	C2
TCGA-FG-A70Z	TCGA-FG-A70Z-01A-12R-A33Z-07	FALSE	FALSE	1.22	1.44	0.47	0.7	0.19	0.28	TRUE	1.22	0.87	0.06	0.11	-0.04	C2
TCGA-HT-7606	TCGA-HT-7606-01A-11R-2090-07	FALSE	FALSE	1.18	-0.31	0.48	-0.28	-0.58	-0.38	FALSE	-1.44	1.18	0.17	-0.06	0.05	C2
TCGA-S9-A6WG	TCGA-S9-A6WG-01A-11R-A33Z-07	FALSE	FALSE	1.17	0.34	0.26	0.5	0.16	0.37	TRUE	1.17	0.38	0.03	0.13	-0.09	C2
TCGA-DB-A64V	TCGA-DB-A64V-01A-11R-A29R-07	FALSE	FALSE	1.17	0.65	0.58	0.71	0.2	1.12	TRUE	1.17	-1.64	-0.17	-0.05	-0.03	C1
TCGA-VM-A8CA	TCGA-VM-A8CA-01A-11R-A36H-07	FALSE	FALSE	1.15	-0.38	0.57	-0.21	0.27	0.29	TRUE	1.15	-0.42	-0.04	-0.01	0	C1
TCGA-26-5134	TCGA-26-5134-01A-01R-1850-01	FALSE	FALSE	1.14	1.03	0.12	0.18	-0.65	0	FALSE	-0.1	1.14	0.14	0.06	-0.02	C2
TCGA-FG-A4MU	TCGA-FG-A4MU-01B-11R-A28M-07	FALSE	FALSE	1.14	2.27	0.29	1.09	1.15	-0.14	FALSE	-0.09	1.14	0.08	0.16	-0.08	C2
TCGA-FG-A4MW	TCGA-FG-A4MW-01A-11R-A26U-07	FALSE	FALSE	1.12	0.64	0.41	-0.06	-0.27	-0.22	FALSE	0.45	1.12	0.12	0.08	-0.01	C2
TCGA-S9-A7J0	TCGA-S9-A7J0-01A-11R-A34F-07	FALSE	FALSE	1.1	-0.43	0.24	-0.31	-0.6	-0.58	FALSE	-1.14	1.1	0.2	-0.1	0.06	C1
TCGA-06-2562	TCGA-06-2562-01A-01R-1849-01	FALSE	FALSE	1.09	0.58	0.29	0.68	4.07	-0.12	FALSE	0.06	1.09	0.06	0.18	-0.08	C2
TCGA-DB-A4XA	TCGA-DB-A4XA-01A-11R-A26U-07	FALSE	FALSE	1.08	-0.15	0.44	0.13	-0.22	0.43	TRUE	1.08	-0.72	-0.07	-0.09	0.05	C1
TCGA-DU-6405	TCGA-DU-6405-01A-11R-1708-07	FALSE	FALSE	1.07	0.77	0.53	0.59	1.68	-0.02	FALSE	-0.37	1.07	0.1	0.1	-0.04	C2
TCGA-DU-7010	TCGA-DU-7010-01A-11R-2027-07	FALSE	FALSE	1.07	0.72	0.34	0.11	-0.44	-0.23	FALSE	-1.14	1.07	0.14	0.02	0.02	C1
TCGA-TM-A84C	TCGA-TM-A84C-01A-11R-A36H-07	FALSE	FALSE	1.05	0.63	0.33	0.29	0.93	-0.21	FALSE	-0.05	1.05	0.04	0.19	-0.08	C2
TCGA-HT-A5RC	TCGA-HT-A5RC-01A-11R-A28M-07	FALSE	FALSE	1.05	0.13	0.35	0.39	2.91	0.08	FALSE	-0.35	1.05	0.04	0.15	-0.03	C2
TCGA-27-1835	TCGA-27-1835-01A-01R-1850-01	FALSE	FALSE	1.04	0.83	0.09	0.27	2.82	0.01	FALSE	-0.56	1.04	0.13	0.05	-0.01	C1
TCGA-06-0168	TCGA-06-0168-01A-01R-1849-01	FALSE	FALSE	1.03	1.76	0.52	1.11	0.78	0.74	TRUE	1.03	0.4	0.02	0.13	-0.09	C2
TCGA-76-4926	TCGA-76-4926-01B-01R-1850-01	FALSE	FALSE	1.02	1.28	0.71	0.34	0.63	-0.15	FALSE	-0.35	1.02	0.09	0.11	-0.04	C2
TCGA-19-2625	TCGA-19-2625-01A-01R-1850-01	FALSE	FALSE	1.01	0.17	0.31	0.02	0.72	-0.38	FALSE	-0.12	1.01	0.11	0.12	-0.07	C2
TCGA-DU-7018	TCGA-DU-7018-01A-11R-2027-07	FALSE	FALSE	1.01	-0.51	0.55	-0.6	-0.74	-0.45	FALSE	-0.79	1.01	0.15	-0.04	0.04	C1
TCGA-19-1390	TCGA-19-1390-01A-01R-1850-01	FALSE	FALSE	0.99	0.66	0.46	-0.22	-0.22	-0.4	FALSE	-0.58	0.99	0.17	0	-0.01	C2
TCGA-HT-7476	TCGA-HT-7476-01A-11R-2027-07	FALSE	FALSE	0.99	-0.25	0.37	-0.31	-0.4	0.2	TRUE	0.99	0.16	-0.01	0.01	0.03	C1
TCGA-TM-A7C3	TCGA-TM-A7C3-01A-11R-A32Q-07	FALSE	FALSE	0.98	0.46	0.25	-0.05	-0.01	0.02	FALSE	-0.55	0.98	0.1	0.06	0	C2
TCGA-HT-A4DV	TCGA-HT-A4DV-01A-11R-A26U-07	FALSE	FALSE	0.97	-0.39	0.79	-0.09	-0.3	0.22	TRUE	0.97	-0.68	-0.06	-0.07	0.03	C1
TCGA-HT-8564	TCGA-HT-8564-01A-11R-2404-07	FALSE	FALSE	0.97	0.75	0.56	0.51	0.74	0.95	TRUE	0.97	0.14	0.01	0.02	0	C1
TCGA-S9-A7IY	TCGA-S9-A7IY-01A-11R-A34F-07	FALSE	FALSE	0.96	-0.23	0.53	-0.02	-0.05	0.25	TRUE	0.96	-1.47	-0.16	-0.05	-0.02	C1
TCGA-DB-A4XG	TCGA-DB-A4XG-01A-11R-A27Q-07	FALSE	FALSE	0.95	-0.93	0.69	-0.78	-0.05	-0.37	FALSE	-0.87	0.95	0.12	-0.04	0.07	C1
TCGA-14-0787	TCGA-14-0787-01A-01R-1849-01	FALSE	FALSE	0.95	1.51	0.47	0.65	2	0.1	FALSE	-0.18	0.95	0.09	0.09	-0.04	C2
TCGA-26-5135	TCGA-26-5135-01A-01R-1850-01	FALSE	FALSE	0.94	0.95	0.16	0.54	0.54	0.22	TRUE	0.94	0.98	0.1	0.11	-0.06	C2
TCGA-02-0047	TCGA-02-0047-01A-01R-1849-01	FALSE	FALSE	0.94	1	0.31	0.44	-0.53	0.34	FALSE	0.5	0.94	0.02	0.2	-0.06	C2
TCGA-06-0221	TCGA-06-0221-02A-11R-2005-01	FALSE	FALSE	0.93	0.42	0.4	0.16	0.06	0.09	FALSE	0.35	0.93	0.1	0.01	0.03	C2
TCGA-27-1837	TCGA-27-1837-01A-01R-1850-01	FALSE	FALSE	0.92	2.62	0.22	1.18	1.82	0.06	FALSE	0.65	0.92	0.11	0.1	-0.07	C2
TCGA-12-1597	TCGA-12-1597-01B-01R-1849-01	FALSE	FALSE	0.9	0.49	0.61	0.13	-0.58	-0.07	FALSE	0.14	0.9	0.12	0.01	0.01	C2
TCGA-06-5858	TCGA-06-5858-01A-01R-1849-01	FALSE	FALSE	0.89	1.32	0.44	0.63	0.59	-0.41	FALSE	-0.51	0.89	0.07	0.11	-0.05	C2
TCGA-06-5418	TCGA-06-5418-01A-01R-1849-01	FALSE	FALSE	0.89	0.51	0.75	0.22	1.27	-0.22	FALSE	-0.52	0.89	0.05	0.15	-0.07	C2
TCGA-DU-A7T8	TCGA-DU-A7T8-01A-21R-A34R-07	FALSE	FALSE	0.89	0.8	0.42	0.25	0.27	0.14	TRUE	0.89	0.26	0.03	0.05	-0.04	C2
TCGA-06-0645	TCGA-06-0645-01A-01R-1849-01	FALSE	FALSE	0.89	1.62	0.3	1.19	1.48	0.53	TRUE	0.89	-0.06	-0.05	0.15	-0.11	C2
TCGA-06-5410	TCGA-06-5410-01A-01R-1849-01	FALSE	FALSE	0.87	1.36	0.49	1.48	0.94	0.17	TRUE	0.87	-0.75	-0.13	0.1	-0.08	C2
TCGA-HT-7469	TCGA-HT-7469-01A-11R-2256-07	FALSE	FALSE	0.86	0.04	0.53	0.05	-0.14	-0.52	FALSE	-1.2	0.86	0.1	0.03	0	C2
TCGA-HT-7478	TCGA-HT-7478-01A-11R-2027-07	FALSE	FALSE	0.84	1.33	0.43	1.17	0.39	0.85	TRUE	0.84	-1.46	-0.17	0.01	-0.07	C2
TCGA-06-0152	TCGA-06-0152-02A-01R-2005-01	FALSE	FALSE	0.84	4.52	0.31	2.47	3.72	1.57	TRUE	0.84	0.36	0.05	0.1	-0.11	C2
TCGA-QH-A65X	TCGA-QH-A65X-01A-11R-A32Q-07	FALSE	FALSE	0.83	0.23	0.52	0.41	-1.16	0.14	FALSE	0.7	0.83	0.12	-0.03	0.03	C1
TCGA-CS-5397	TCGA-CS-5397-01A-01R-1896-07	FALSE	FALSE	0.82	0.42	0.55	0.25	1.25	0.33	FALSE	0.28	0.82	0.03	0.1	-0.01	C2
TCGA-DU-7292	TCGA-DU-7292-01A-11R-2027-07	FALSE	FALSE	0.82	0.11	0.61	-0.09	0.13	0.41	FALSE	0.57	0.82	0.06	0.07	0.01	C2
TCGA-S9-A6UA	TCGA-S9-A6UA-01A-12R-A33Z-07	FALSE	FALSE	0.8	1.7	0.33	1.88	1.39	2.04	TRUE	0.8	0.88	0.01	0.19	-0.07	C2
TCGA-S9-A6WL	TCGA-S9-A6WL-01A-21R-A33Z-07	FALSE	FALSE	0.79	-0.45	0.39	-0.49	-0.01	-0.32	FALSE	0.42	0.79	0.05	0.04	0.03	C1
TCGA-CS-5395	TCGA-CS-5395-01A-01R-1470-07	FALSE	FALSE	0.78	-0.33	0.57	-0.19	-0.33	0.06	FALSE	-0.52	0.78	0.05	0.04	0.03	C2
TCGA-76-4929	TCGA-76-4929-01A-01R-1850-01	FALSE	FALSE	0.78	0.44	0.52	0.26	0.3	0.01	FALSE	0.26	0.78	0.07	0.1	-0.04	C2
TCGA-06-2557	TCGA-06-2557-01A-01R-1849-01	FALSE	FALSE	0.78	2.72	0.28	1.98	0.4	1.73	TRUE	0.78	-0.66	-0.06	0.01	-0.06	C2
TCGA-DH-A66G	TCGA-DH-A66G-01A-21R-A31N-07	FALSE	FALSE	0.78	0.43	0.54	0.42	1.29	0.44	TRUE	0.78	-0.29	-0.05	0.06	-0.06	C2
TCGA-TM-A84M	TCGA-TM-A84M-01A-11R-A36H-07	FALSE	FALSE	0.77	-0.66	0.52	-0.49	-0.89	-0.47	FALSE	-0.65	0.77	0.11	-0.03	0.05	C1
TCGA-S9-A6U5	TCGA-S9-A6U5-01A-12R-A33Z-07	FALSE	FALSE	0.77	0.71	0.53	0.75	-0.08	1.2	TRUE	0.77	-0.73	-0.11	0	0	C1
TCGA-P5-A72Z	TCGA-P5-A72Z-01A-11R-A32Q-07	FALSE	FALSE	0.77	-0.9	0.3	-0.67	-1	-0.45	FALSE	-0.41	0.77	0.13	-0.06	0.05	C1
TCGA-CS-6666	TCGA-CS-6666-01A-11R-1896-07	FALSE	FALSE	0.76	0.44	0.24	0.16	-0.29	-0.01	FALSE	-0.74	0.76	0.07	0.04	0.01	C2
TCGA-28-1753	TCGA-28-1753-01A-01R-1850-01	FALSE	FALSE	0.76	1.92	0.14	1.4	0.36	0.68	TRUE	0.76	0.68	0	0.16	-0.05	C2
TCGA-FG-7637	TCGA-FG-7637-01A-11R-2090-07	FALSE	FALSE	0.75	-0.52	0.6	-0.37	-0.96	-0.2	FALSE	-0.96	0.75	0.07	0.03	0.02	C1
TCGA-HT-7681	TCGA-HT-7681-01A-11R-2403-07	FALSE	FALSE	0.75	0.56	0.82	0.47	-0.26	1.07	TRUE	0.75	-0.11	-0.04	-0.02	0.04	C1
TCGA-06-0139	TCGA-06-0139-01A-01R-1849-01	FALSE	FALSE	0.74	2.88	0.44	2.17	1.02	2.43	TRUE	0.74	-0.89	-0.14	0.1	-0.09	C2
TCGA-DB-5281	TCGA-DB-5281-01A-01R-1470-07	FALSE	FALSE	0.74	-0.13	0.49	-0.14	0.21	0.11	FALSE	0.31	0.74	0.03	0.07	0.02	C2
TCGA-FG-7643	TCGA-FG-7643-01A-11R-2090-07	FALSE	FALSE	0.73	-0.12	0.72	-0.04	1.34	0.45	TRUE	0.73	-0.15	-0.04	0.02	0.01	C1
TCGA-P5-A731	TCGA-P5-A731-01A-11R-A32Q-07	FALSE	FALSE	0.72	0.25	0.52	-0.01	1.1	0.03	FALSE	0.89	0.72	0.02	0.13	-0.03	C2
TCGA-DU-6410	TCGA-DU-6410-01A-11R-1896-07	FALSE	FALSE	0.72	-0.86	0.41	-0.99	-0.92	-0.36	FALSE	-1.03	0.72	0.12	-0.07	0.06	C1
TCGA-S9-A6U0	TCGA-S9-A6U0-01A-12R-A32Q-07	FALSE	FALSE	0.72	1.98	0.19	1.54	0.6	1.6	TRUE	0.72	0.57	0.01	0.13	-0.05	C2
TCGA-06-0882	TCGA-06-0882-01A-01R-1849-01	FALSE	FALSE	0.71	1.14	0.43	0.78	0.29	0.47	TRUE	0.71	-0.3	-0.07	0.1	-0.07	C2
TCGA-HT-7483	TCGA-HT-7483-01A-11R-2027-07	FALSE	FALSE	0.7	-0.2	0.54	-0.16	0.07	-0.1	FALSE	-0.41	0.7	0.05	0.05	0.02	C1
TCGA-DB-5277	TCGA-DB-5277-01A-01R-1470-07	FALSE	FALSE	0.69	0.17	0.31	-0.16	-0.49	-0.2	FALSE	-0.95	0.69	0.11	-0.04	0.04	C1
TCGA-DU-A76K	TCGA-DU-A76K-01A-11R-A33Z-07	FALSE	FALSE	0.68	-0.54	0.57	-0.38	-0.23	0.14	FALSE	0.74	0.68	0.07	0.04	0.01	C2
TCGA-HT-7882	TCGA-HT-7882-01A-11R-2403-07	FALSE	FALSE	0.68	1.85	0.15	1.85	2.25	2.55	TRUE	0.68	0.45	-0.08	0.26	-0.1	C2
TCGA-DU-6393	TCGA-DU-6393-01A-11R-1708-07	FALSE	FALSE	0.68	-0.45	0.59	-0.41	-0.86	-0.4	FALSE	-0.59	0.68	0.13	-0.07	0.04	C2
TCGA-19-2620	TCGA-19-2620-01A-01R-1850-01	FALSE	FALSE	0.68	0.12	0.44	0.05	0.93	0.5	FALSE	0.4	0.68	0.02	0.16	-0.07	C2
TCGA-P5-A5F4	TCGA-P5-A5F4-01A-11R-A28M-07	FALSE	FALSE	0.67	-0.84	0.73	-0.54	0.01	0.47	TRUE	0.67	0.13	0.04	-0.08	0.06	C1
TCGA-VW-A7QS	TCGA-VW-A7QS-01A-12R-A33Z-07	FALSE	FALSE	0.65	-0.62	0.7	-0.4	0.28	-0.54	FALSE	-0.53	0.65	0.08	0.03	-0.01	C2
TCGA-HT-7604	TCGA-HT-7604-01A-11R-2090-07	FALSE	FALSE	0.65	-0.37	0.73	-0.29	-0.17	-0.39	FALSE	-1.25	0.65	0.09	-0.03	0.04	C1
TCGA-HT-A618	TCGA-HT-A618-01A-11R-A29R-07	FALSE	FALSE	0.65	0.85	0.48	0.63	0.65	0.44	TRUE	0.65	-1.85	-0.19	-0.04	-0.06	C2
TCGA-HT-8110	TCGA-HT-8110-01A-11R-2404-07	FALSE	FALSE	0.64	1.74	0.54	1.12	1.08	0.27	TRUE	0.64	-1.3	-0.12	-0.02	-0.07	C2
TCGA-P5-A730	TCGA-P5-A730-01A-11R-A32Q-07	FALSE	FALSE	0.64	-0.15	0.63	-0.3	-0.48	-0.2	FALSE	-0.76	0.64	0.08	0	0.02	C2
TCGA-S9-A6WP	TCGA-S9-A6WP-01A-12R-A34F-07	FALSE	FALSE	0.63	-0.04	0.4	0.2	-0.19	0.16	TRUE	0.63	-0.77	-0.03	-0.12	0.03	C1
TCGA-CS-5396	TCGA-CS-5396-01A-02R-1470-07	FALSE	FALSE	0.63	0.43	0.52	0.26	-0.18	-0.16	FALSE	-0.38	0.63	0.02	0.07	0.01	C1
TCGA-HT-7601	TCGA-HT-7601-01A-11R-2090-07	FALSE	FALSE	0.63	1.93	0.54	1.5	0.49	1.18	TRUE	0.63	-1.16	-0.15	0.01	-0.05	C2
TCGA-HT-A617	TCGA-HT-A617-01A-11R-A29R-07	FALSE	FALSE	0.63	1.14	0.62	1.11	1.28	0.93	TRUE	0.63	-0.32	-0.09	0.08	-0.03	C2
TCGA-DU-7012	TCGA-DU-7012-01A-11R-2027-07	FALSE	FALSE	0.62	3.24	0.45	2.56	2.23	2.22	TRUE	0.62	-0.36	-0.1	0.12	-0.07	C2
TCGA-DU-8158	TCGA-DU-8158-01A-11R-2256-07	FALSE	FALSE	0.62	1.4	0.46	1.43	1.13	1.89	TRUE	0.62	-0.19	-0.05	0.08	-0.05	C2
TCGA-RY-A840	TCGA-RY-A840-01A-11R-A36H-07	FALSE	FALSE	0.61	-0.57	0.65	-0.44	-0.79	-0.48	FALSE	-0.45	0.61	0.09	-0.06	0.08	C2
TCGA-TM-A84I	TCGA-TM-A84I-01A-11R-A36H-07	FALSE	FALSE	0.61	0.09	0.27	0.02	-0.57	0.17	FALSE	-1.15	0.61	0.12	-0.05	0.03	C2
TCGA-19-0957	TCGA-19-0957-02A-11R-2005-01	FALSE	FALSE	0.61	0.63	0.38	0.57	0.52	0.57	TRUE	0.61	-0.04	-0.01	0.09	-0.08	C2
TCGA-32-2632	TCGA-32-2632-01A-01R-1850-01	FALSE	FALSE	0.61	2.02	0.46	1.68	0.49	1.9	TRUE	0.61	-0.08	-0.01	0.07	-0.07	C2
TCGA-TQ-A7RP	TCGA-TQ-A7RP-01A-21R-A34F-07	FALSE	FALSE	0.61	-0.09	0.71	0.05	-0.35	0.54	TRUE	0.61	-0.28	-0.09	0.08	-0.02	C2
TCGA-FG-7634	TCGA-FG-7634-01A-11R-2090-07	FALSE	FALSE	0.6	0.79	0.43	0.56	-0.09	-0.29	FALSE	-0.26	0.6	0	0.11	-0.03	C2
TCGA-E1-5318	TCGA-E1-5318-01A-01R-1470-07	FALSE	FALSE	0.59	-0.04	0.4	-0.23	-0.5	-0.48	FALSE	-0.66	0.59	0.06	-0.01	0.04	C1
TCGA-FG-A6J3	TCGA-FG-A6J3-01A-11R-A31N-07	FALSE	FALSE	0.59	1.61	0.38	1.55	0.14	1.53	TRUE	0.59	0.46	0.04	0.06	-0.03	C2
TCGA-DU-6394	TCGA-DU-6394-01A-11R-1708-07	FALSE	FALSE	0.59	0.66	0.5	0.08	1.26	-0.42	FALSE	-0.58	0.59	0.07	0.04	-0.03	C2
TCGA-32-1982	TCGA-32-1982-01A-01R-1850-01	FALSE	FALSE	0.58	1.67	0.41	1.39	1.4	1.82	TRUE	0.58	0.28	0.02	0.09	-0.06	C2
TCGA-DU-8161	TCGA-DU-8161-01A-11R-2256-07	FALSE	FALSE	0.58	3.21	0.59	1.82	1.11	1.49	TRUE	0.58	-0.77	-0.08	0.06	-0.09	C2
TCGA-DU-5874	TCGA-DU-5874-01A-11R-1708-07	FALSE	FALSE	0.58	-0.65	0.46	-0.29	-0.65	-0.29	FALSE	-0.43	0.58	0.11	-0.08	0.05	C1
TCGA-HT-8563	TCGA-HT-8563-01A-11R-2404-07	FALSE	FALSE	0.57	4.24	0.31	3.07	2.97	2.03	TRUE	0.57	-1.15	-0.16	0.08	-0.1	C2
TCGA-28-1747	TCGA-28-1747-01C-01R-1850-01	FALSE	FALSE	0.56	2.67	0.6	1.44	1.2	0.8	TRUE	0.56	-0.56	-0.01	0.02	-0.11	C2
TCGA-TM-A84G	TCGA-TM-A84G-01A-11R-A36H-07	FALSE	FALSE	0.56	-0.46	0.56	-0.51	-0.77	-0.51	FALSE	-0.59	0.56	0.07	-0.04	0.06	C1
TCGA-CS-4941	TCGA-CS-4941-01A-01R-1470-07	FALSE	FALSE	0.55	2.33	0.53	1.55	2.21	1.09	TRUE	0.55	-0.67	-0.05	0.03	-0.1	C2
TCGA-DU-8168	TCGA-DU-8168-01A-11R-2256-07	FALSE	FALSE	0.55	-0.08	0.65	-0.1	0.02	-0.26	FALSE	-0.67	0.55	0.11	-0.07	0.05	C1
TCGA-CS-4943	TCGA-CS-4943-01A-01R-1470-07	FALSE	FALSE	0.55	0.1	0.42	-0.02	-0.6	-0.25	FALSE	-1.08	0.55	0.13	-0.11	0.04	C1
TCGA-DU-6392	TCGA-DU-6392-01A-11R-1708-07	FALSE	FALSE	0.55	0.65	0.35	0.48	-0.57	0.41	TRUE	0.55	0.78	0.09	0.04	-0.01	C2
TCGA-06-0184	TCGA-06-0184-01A-01R-1849-01	FALSE	FALSE	0.55	0.98	0.59	0.92	0.88	0.43	TRUE	0.55	-0.2	-0.06	0.09	-0.06	C2
TCGA-S9-A6WN	TCGA-S9-A6WN-01A-12R-A33Z-07	FALSE	FALSE	0.54	1.27	0.48	1.24	3.55	0.58	TRUE	0.54	-0.29	-0.09	0.11	-0.07	C2
TCGA-HT-7468	TCGA-HT-7468-01A-11R-2027-07	FALSE	FALSE	0.54	-0.06	0.63	-0.05	-0.18	0.2	FALSE	-1.25	0.54	0.05	0	0.04	C1
TCGA-06-0649	TCGA-06-0649-01B-01R-1849-01	FALSE	FALSE	0.53	0.93	0.41	0.87	-0.3	1.34	TRUE	0.53	0.1	-0.04	0.11	-0.04	C2
TCGA-DU-7300	TCGA-DU-7300-01A-21R-2090-07	FALSE	FALSE	0.53	0.37	0.67	0.24	0.17	0.62	TRUE	0.53	-0.17	-0.03	-0.01	0.01	C1
TCGA-16-1045	TCGA-16-1045-01B-01R-1850-01	FALSE	FALSE	0.53	1.8	0.37	1.34	0.73	0.56	TRUE	0.53	-0.25	-0.09	0.13	-0.08	C2
TCGA-IK-7675	TCGA-IK-7675-01A-11R-2090-07	FALSE	FALSE	0.52	-0.58	0.26	-0.56	-0.47	-0.31	FALSE	-1.13	0.52	0.06	-0.01	0.05	C1
TCGA-S9-A7QW	TCGA-S9-A7QW-01A-11R-A34F-07	FALSE	FALSE	0.51	-0.63	0.67	-0.82	-0.96	-0.38	FALSE	-0.51	0.51	0.11	-0.1	0.07	C1
TCGA-14-0736	TCGA-14-0736-02A-01R-2005-01	FALSE	FALSE	0.5	1.75	0.88	1.38	0.42	2.23	TRUE	0.5	-0.4	-0.05	0.03	-0.03	C2
TCGA-E1-5311	TCGA-E1-5311-01A-01R-1470-07	FALSE	FALSE	0.5	-1	0.68	-0.64	-0.43	-0.01	FALSE	-0.14	0.5	0.05	-0.02	0.04	C1
TCGA-06-0141	TCGA-06-0141-01A-01R-1849-01	FALSE	FALSE	0.5	1.55	0.45	0.99	0.9	0.98	TRUE	0.5	-0.54	-0.09	0.09	-0.07	C2
TCGA-DU-6396	TCGA-DU-6396-01A-11R-1708-07	FALSE	FALSE	0.5	1.8	0.25	1.35	0.18	0.79	TRUE	0.5	-1.25	-0.12	0.01	-0.09	C2
TCGA-DB-A4XE	TCGA-DB-A4XE-01A-11R-A27Q-07	FALSE	FALSE	0.49	-0.68	0.57	-0.56	-0.36	-0.35	FALSE	-0.33	0.49	0.08	-0.07	0.06	C1
TCGA-S9-A7J2	TCGA-S9-A7J2-01A-11R-A34F-07	FALSE	FALSE	0.49	-1.08	0.59	-0.53	-0.5	-0.33	FALSE	-0.2	0.49	0.04	-0.02	0.05	C1
TCGA-DU-5854	TCGA-DU-5854-01A-11R-1708-07	FALSE	FALSE	0.49	0.5	0.28	0.71	0.74	0.94	TRUE	0.49	0.11	-0.03	0.09	-0.04	C2
TCGA-06-0158	TCGA-06-0158-01A-01R-1849-01	FALSE	FALSE	0.47	1.27	0.27	0.87	0.94	0.36	FALSE	0.72	0.47	0.04	0.13	-0.1	C2
TCGA-TQ-A7RN	TCGA-TQ-A7RN-01A-11R-A33Z-07	FALSE	FALSE	0.47	-0.6	0.53	-0.34	-0.81	-0.41	FALSE	-0.4	0.47	0.05	-0.03	0.06	C1
TCGA-DU-5852	TCGA-DU-5852-01A-11R-1708-07	FALSE	FALSE	0.47	1.2	0.32	0.73	0.86	0.35	TRUE	0.47	0.89	0.08	0.08	-0.02	C1
TCGA-E1-A7Z2	TCGA-E1-A7Z2-01A-21R-A34R-07	FALSE	FALSE	0.46	-0.8	0.45	-0.85	-0.46	-0.22	FALSE	0.59	0.46	0.06	0	0.03	C2
TCGA-06-0130	TCGA-06-0130-01A-01R-1849-01	FALSE	FALSE	0.46	4.07	0.3	3.1	2.71	3.6	TRUE	0.46	0.29	-0.02	0.16	-0.09	C2
TCGA-HT-A74K	TCGA-HT-A74K-01A-11R-A32Q-07	FALSE	FALSE	0.46	-0.57	0.35	-0.15	-0.97	-0.29	FALSE	1.07	0.46	0.08	-0.03	0.03	C1
TCGA-S9-A6UB	TCGA-S9-A6UB-01A-21R-A33Z-07	FALSE	FALSE	0.46	-0.94	0.74	-0.56	-0.83	-0.47	FALSE	-0.71	0.46	0.09	-0.09	0.07	C1
TCGA-E1-A7YL	TCGA-E1-A7YL-01A-11R-A34F-07	FALSE	FALSE	0.45	1.01	0.43	1.06	0.49	0.91	TRUE	0.45	0.44	0.04	0.1	-0.07	C2
TCGA-P5-A5EX	TCGA-P5-A5EX-01A-12R-A28M-07	FALSE	FALSE	0.45	1.64	0.51	1.76	4.09	1.61	TRUE	0.45	-0.36	-0.09	0.12	-0.08	C2
TCGA-06-2567	TCGA-06-2567-01A-01R-1849-01	FALSE	FALSE	0.45	1.82	0.72	1.19	1.27	0.66	TRUE	0.45	-0.12	0.02	0.05	-0.09	C2
TCGA-DH-A7UR	TCGA-DH-A7UR-01A-11R-A33Z-07	FALSE	FALSE	0.45	-0.4	0.39	-0.34	-0.79	-0.29	FALSE	0.12	0.45	0.15	-0.12	0.05	C1
TCGA-28-2513	TCGA-28-2513-01A-01R-1850-01	FALSE	FALSE	0.44	3.39	0.33	1.68	1.64	0.49	TRUE	0.44	0.38	-0.02	0.17	-0.1	C2
TCGA-32-2615	TCGA-32-2615-01A-01R-1850-01	FALSE	FALSE	0.44	1.71	0.46	1.13	1.76	0.8	TRUE	0.44	0.63	0.06	0.14	-0.1	C2
TCGA-DU-5853	TCGA-DU-5853-01A-11R-1896-07	FALSE	FALSE	0.44	0.62	0.47	0.53	0.22	0.77	TRUE	0.44	-1.57	-0.17	-0.08	0.01	C1
TCGA-HT-A619	TCGA-HT-A619-01A-11R-A29R-07	FALSE	FALSE	0.43	-0.17	0.43	-0.39	-1.17	-0.2	FALSE	-0.94	0.43	0.11	-0.09	0.06	C1
TCGA-12-3653	TCGA-12-3653-01A-01R-1849-01	FALSE	FALSE	0.43	2.83	0.57	1.39	2	0.41	FALSE	-0.31	0.43	0.1	0.04	-0.09	C2
TCGA-06-2561	TCGA-06-2561-01A-02R-1849-01	FALSE	FALSE	0.43	0.96	0.45	0.8	0.71	1.32	TRUE	0.43	-0.34	-0.03	0.08	-0.09	C2
TCGA-06-5411	TCGA-06-5411-01A-01R-1849-01	FALSE	FALSE	0.43	0.64	0.81	0.4	0.3	0.96	TRUE	0.43	0.24	0.03	0	-0.01	C2
TCGA-06-0743	TCGA-06-0743-01A-01R-1849-01	FALSE	FALSE	0.43	1.06	0.26	0.57	0.41	1.18	TRUE	0.43	0.54	0.05	0.06	-0.02	C2
TCGA-R8-A73M	TCGA-R8-A73M-01A-11R-A32Q-07	FALSE	FALSE	0.43	-0.93	0.73	-0.55	-0.84	-0.41	FALSE	0.09	0.43	0.09	-0.1	0.07	C1
TCGA-DU-7294	TCGA-DU-7294-01A-11R-2027-07	FALSE	FALSE	0.41	-0.62	0.63	-0.47	-0.7	-0.21	FALSE	-1.08	0.41	0.05	-0.05	0.06	C1
TCGA-14-0789	TCGA-14-0789-01A-01R-1849-01	FALSE	FALSE	0.41	1.2	0.37	1.26	2.92	0.16	TRUE	0.41	0.35	-0.03	0.19	-0.11	C2
TCGA-R8-A6ML	TCGA-R8-A6ML-01A-11R-A32Q-07	FALSE	FALSE	0.41	-0.62	0.64	-0.3	-0.55	-0.13	FALSE	-0.63	0.41	0.05	0	0.02	C1
TCGA-QH-A6XC	TCGA-QH-A6XC-01A-12R-A32Q-07	FALSE	FALSE	0.4	0.68	0.49	0.04	0.18	-0.03	FALSE	1.15	0.4	0.07	0.02	-0.02	C2
TCGA-06-5412	TCGA-06-5412-01A-01R-1849-01	FALSE	FALSE	0.4	1.99	0.52	1.47	3.61	0.64	TRUE	0.4	0.16	-0.02	0.13	-0.09	C2
TCGA-32-1970	TCGA-32-1970-01A-01R-1850-01	FALSE	FALSE	0.39	1.07	0.4	0.43	0.61	0.4	TRUE	0.39	0.84	0.11	0.07	-0.05	C2
TCGA-32-2638	TCGA-32-2638-01A-01R-1850-01	FALSE	FALSE	0.39	3.05	0.29	1.74	3.37	0.56	TRUE	0.39	0.73	0.03	0.19	-0.12	C2
TCGA-DU-7008	TCGA-DU-7008-01A-11R-2027-07	FALSE	FALSE	0.38	-0.59	0.61	-0.5	-0.49	-0.14	FALSE	-0.34	0.38	0.08	-0.1	0.08	C1
TCGA-HT-7902	TCGA-HT-7902-01A-12R-2403-07	FALSE	FALSE	0.38	-0.27	0.47	-0.21	-0.19	0.17	TRUE	0.38	-0.62	-0.03	-0.04	-0.01	C2
TCGA-DB-A64R	TCGA-DB-A64R-01A-11R-A29R-07	FALSE	FALSE	0.38	-0.84	0.69	-0.6	-0.84	-0.5	FALSE	-0.46	0.38	0.05	-0.05	0.06	C1
TCGA-RY-A83Z	TCGA-RY-A83Z-01A-11R-A36H-07	FALSE	FALSE	0.37	-0.7	0.59	-0.23	-1.16	-0.29	FALSE	-0.07	0.37	0.12	-0.13	0.06	C2
TCGA-DU-8164	TCGA-DU-8164-01A-11R-2256-07	FALSE	FALSE	0.37	-0.66	0.69	-0.43	-0.25	-0.27	FALSE	-0.64	0.37	0.04	-0.05	0.06	C1
TCGA-27-1834	TCGA-27-1834-01A-01R-1850-01	FALSE	FALSE	0.37	2.22	0.53	1.51	1.7	1.2	TRUE	0.37	-0.42	-0.04	0.06	-0.09	C2
TCGA-QH-A6CV	TCGA-QH-A6CV-01A-11R-A31N-07	FALSE	FALSE	0.36	0.55	0.34	0.63	1.06	0.05	FALSE	0.15	0.36	0.05	0.01	-0.02	C2
TCGA-E1-A7YQ	TCGA-E1-A7YQ-01A-11R-A34R-07	FALSE	FALSE	0.35	2.28	0.38	1.26	1.37	0.49	TRUE	0.35	0.07	0	0.1	-0.1	C2
TCGA-DU-A5TP	TCGA-DU-A5TP-01A-11R-A28M-07	FALSE	FALSE	0.35	0.87	0.53	1.04	2.65	0.67	TRUE	0.35	-0.99	-0.05	0	-0.13	C2
TCGA-HT-7473	TCGA-HT-7473-01A-11R-2027-07	FALSE	FALSE	0.33	0.77	0.35	0.77	0.91	0.56	TRUE	0.33	-2.05	-0.24	-0.02	-0.06	C2
TCGA-HT-8114	TCGA-HT-8114-01A-11R-2404-07	FALSE	FALSE	0.33	1.05	0.53	0.69	0.83	0.47	TRUE	0.33	-0.51	-0.12	0.08	-0.04	C1
TCGA-FG-8185	TCGA-FG-8185-01A-11R-2256-07	FALSE	FALSE	0.33	-0.43	0.46	-0.35	-0.73	-0.38	FALSE	-0.71	0.33	0.05	-0.03	0.03	C1
TCGA-HW-7491	TCGA-HW-7491-01A-11R-2027-07	FALSE	FALSE	0.32	-0.46	0.45	-0.34	-0.94	-0.3	FALSE	-0.78	0.32	0.03	-0.03	0.05	C1
TCGA-EZ-7264	TCGA-EZ-7264-01A-11R-2027-07	FALSE	FALSE	0.32	-0.86	0.59	-0.45	-0.7	-0.35	FALSE	-1.03	0.32	0.05	-0.05	0.06	C1
TCGA-06-2570	TCGA-06-2570-01A-01R-1849-01	FALSE	FALSE	0.31	0.85	0.32	0.42	0.08	-0.32	FALSE	0.15	0.31	0.05	0.04	-0.04	C2
TCGA-E1-5305	TCGA-E1-5305-01A-01R-1896-07	FALSE	FALSE	0.3	-0.17	0.67	-0.22	-0.56	-0.24	FALSE	-0.48	0.3	0.02	0	0.02	C1
TCGA-WY-A85E	TCGA-WY-A85E-01A-11R-A36H-07	FALSE	FALSE	0.3	-0.27	0.45	-0.54	-0.8	-0.13	FALSE	-0.35	0.3	0.09	-0.07	0.03	C1
TCGA-DU-A76R	TCGA-DU-A76R-01A-11R-A32Q-07	FALSE	FALSE	0.29	-0.56	0.62	-0.4	0.49	-0.32	FALSE	0.2	0.29	-0.01	0.04	0.02	C1
TCGA-TM-A84O	TCGA-TM-A84O-01A-11R-A36H-07	FALSE	FALSE	0.29	-0.12	0.52	0.08	-0.62	0.11	FALSE	0.3	0.29	0.03	-0.01	0.04	C1
TCGA-DU-7302	TCGA-DU-7302-01A-11R-2090-07	FALSE	FALSE	0.29	-0.32	0.77	-0.5	0.11	0.07	FALSE	-0.31	0.29	0.03	-0.03	0.04	C1
TCGA-DU-A6S8	TCGA-DU-A6S8-01A-12R-A32Q-07	FALSE	FALSE	0.29	-0.71	0.4	-0.53	-0.96	-0.28	FALSE	-0.28	0.29	0.09	-0.11	0.07	C1
TCGA-27-1832	TCGA-27-1832-01A-01R-1850-01	FALSE	FALSE	0.27	1.42	0.54	1.34	0.94	1.24	TRUE	0.27	0.51	0.05	0.12	-0.08	C2
TCGA-28-2514	TCGA-28-2514-01A-02R-1850-01	FALSE	FALSE	0.27	1.49	0.48	0.49	1.27	1.9	TRUE	0.27	1.38	0.14	0.13	-0.06	C2
TCGA-DB-A64Q	TCGA-DB-A64Q-01A-11R-A29R-07	FALSE	FALSE	0.27	-0.77	0.86	-0.46	-0.43	-0.53	FALSE	-1.13	0.27	0.02	-0.01	0.04	C1
TCGA-DB-A4XB	TCGA-DB-A4XB-01A-11R-A26U-07	FALSE	FALSE	0.27	-0.02	0.69	0.12	-0.18	0.08	FALSE	-0.21	0.27	0.05	-0.06	0.04	C1
TCGA-27-2519	TCGA-27-2519-01A-01R-1850-01	FALSE	FALSE	0.27	1.67	0.26	1.31	1.63	0.6	TRUE	0.27	-0.13	0	0.05	-0.07	C2
TCGA-E1-A7YO	TCGA-E1-A7YO-01A-11R-A34F-07	FALSE	FALSE	0.27	-1.01	0.55	-0.48	-0.14	-0.12	FALSE	0.21	0.27	0.05	-0.02	0.02	C1
TCGA-DU-6402	TCGA-DU-6402-01A-11R-1708-07	FALSE	FALSE	0.26	1.46	0.32	1.66	3.31	1.91	TRUE	0.26	1.08	0.06	0.16	-0.06	C2
TCGA-DU-A6S6	TCGA-DU-A6S6-01A-21R-A32Q-07	FALSE	FALSE	0.26	-1.2	0.54	-0.76	-0.67	0.05	FALSE	1.14	0.26	0.03	-0.04	0.06	C1
TCGA-FG-A6IZ	TCGA-FG-A6IZ-01A-11R-A31N-07	FALSE	FALSE	0.26	-0.31	0.81	0.1	-0.83	-0.32	FALSE	0.24	0.26	0.07	-0.1	0.06	C1
TCGA-HT-A61C	TCGA-HT-A61C-01A-11R-A29R-07	FALSE	FALSE	0.25	2.12	0.32	1.3	1.4	1.37	TRUE	0.25	1.18	0.17	0.06	-0.06	C2
TCGA-VV-A829	TCGA-VV-A829-01A-21R-A36H-07	FALSE	FALSE	0.25	-0.05	0.59	-0.12	-0.67	-0.47	FALSE	-0.58	0.25	0.03	-0.01	0.02	C1
TCGA-DU-A5TY	TCGA-DU-A5TY-01A-11R-A28M-07	FALSE	FALSE	0.25	1.28	0.25	0.87	0.9	0.89	TRUE	0.25	-0.55	-0.07	0.04	-0.05	C2
TCGA-S9-A89V	TCGA-S9-A89V-01A-11R-A36H-07	FALSE	FALSE	0.24	-0.05	0.57	0.15	1.21	0.54	FALSE	0.3	0.24	-0.04	0.09	-0.01	C1
TCGA-E1-A7YS	TCGA-E1-A7YS-01A-11R-A34F-07	FALSE	FALSE	0.24	-0.5	0.64	-0.53	-0.51	-0.49	FALSE	-0.85	0.24	0.08	-0.06	0.01	C2
TCGA-DB-5280	TCGA-DB-5280-01A-01R-1470-07	FALSE	FALSE	0.23	-0.03	0.4	-0.09	-0.02	-0.28	FALSE	-0.53	0.23	-0.03	0.02	0.04	C1
TCGA-DB-5278	TCGA-DB-5278-01A-01R-1470-07	FALSE	FALSE	0.23	-0.57	0.7	-0.29	-0.53	0.22	FALSE	0.24	0.23	-0.04	0.01	0.07	C1
TCGA-S9-A7QZ	TCGA-S9-A7QZ-01A-12R-A34R-07	FALSE	FALSE	0.23	-0.86	0.52	-0.56	-0.68	-0.11	FALSE	0.46	0.23	0.06	-0.07	0.07	C1
TCGA-32-4213	TCGA-32-4213-01A-01R-1850-01	FALSE	FALSE	0.23	3.1	0.5	1.46	0.4	1.19	TRUE	0.23	0.87	0.04	0.15	-0.06	C2
TCGA-06-5859	TCGA-06-5859-01A-01R-1849-01	FALSE	FALSE	0.22	1.7	0.76	1.11	0.48	1.07	FALSE	-0.31	0.22	0.04	0.05	-0.06	C2
TCGA-QH-A86X	TCGA-QH-A86X-01A-11R-A36H-07	FALSE	FALSE	0.22	-0.64	0.67	-0.07	-0.38	0.26	FALSE	0.08	0.22	0.02	-0.03	0.05	C1
TCGA-28-5218	TCGA-28-5218-01A-01R-1850-01	FALSE	FALSE	0.22	2.3	0.04	1.94	-0.82	3.68	TRUE	0.22	1.51	0.05	0.22	-0.03	C2
TCGA-06-0646	TCGA-06-0646-01A-01R-1849-01	FALSE	FALSE	0.21	1.27	0.37	0.76	0.83	0.03	FALSE	0.57	0.21	0.04	0.11	-0.11	C2
TCGA-R8-A6MO	TCGA-R8-A6MO-01A-11R-A33Z-07	FALSE	FALSE	0.21	-0.49	0.57	-0.2	-0.95	0.25	TRUE	0.21	-0.46	-0.01	-0.07	0.01	C1
TCGA-DB-A64P	TCGA-DB-A64P-01A-11R-A29R-07	FALSE	FALSE	0.21	0.03	0.59	-0.24	-0.49	-0.26	FALSE	-0.39	0.21	0.04	-0.03	0.03	C2
TCGA-41-3915	TCGA-41-3915-01A-01R-1850-01	FALSE	FALSE	0.21	0.92	0.45	1.1	0.3	1.73	TRUE	0.21	1.01	0.03	0.19	-0.06	C2
TCGA-RY-A83X	TCGA-RY-A83X-01A-11R-A36H-07	FALSE	FALSE	0.2	-1.22	0.6	-0.75	-0.76	-0.46	FALSE	-0.54	0.2	0.04	-0.07	0.06	C1
TCGA-HW-7493	TCGA-HW-7493-01A-11R-2027-07	FALSE	FALSE	0.19	0.52	0.66	0.22	0.76	0.49	TRUE	0.19	-0.51	-0.09	0.05	-0.03	C1
TCGA-TQ-A7RQ	TCGA-TQ-A7RQ-01A-11R-A33Z-07	FALSE	FALSE	0.18	-1.12	0.69	-0.65	-0.69	-0.16	FALSE	0	0.18	0.04	-0.06	0.05	C1
TCGA-02-2486	TCGA-02-2486-01A-01R-1849-01	FALSE	FALSE	0.18	2.5	0.73	1.95	2.46	2.37	TRUE	0.18	-0.56	-0.05	0.09	-0.13	C2
TCGA-DU-A7TD	TCGA-DU-A7TD-01A-12R-A34F-07	FALSE	FALSE	0.17	2.65	0.25	1.24	1.53	0.65	TRUE	0.17	-0.19	0.02	0.05	-0.1	C2
TCGA-DU-7009	TCGA-DU-7009-01A-11R-2027-07	FALSE	FALSE	0.17	-0.7	0.62	-0.75	-0.4	-0.08	FALSE	-0.72	0.17	0.05	-0.07	0.05	C1
TCGA-DU-A5TW	TCGA-DU-A5TW-01A-11R-A28M-07	FALSE	FALSE	0.17	-1.3	0.44	-0.81	-0.03	-0.56	FALSE	-0.85	0.17	0.07	-0.1	0.06	C2
TCGA-12-0619	TCGA-12-0619-01A-01R-1849-01	FALSE	FALSE	0.17	1.29	0.28	1.11	1.37	0.79	TRUE	0.17	0.32	0.02	0.11	-0.08	C2
TCGA-HT-7480	TCGA-HT-7480-01A-11R-2090-07	FALSE	FALSE	0.17	-0.4	0.48	-0.33	-0.34	-0.37	FALSE	0.04	0.17	0.01	-0.03	0.05	C1
TCGA-HT-7677	TCGA-HT-7677-01A-11R-2256-07	FALSE	FALSE	0.17	-0.44	0.62	-0.1	-0.22	0.01	FALSE	-0.56	0.17	0.03	-0.02	0.02	C1
TCGA-QH-A65R	TCGA-QH-A65R-01A-21R-A31N-07	FALSE	FALSE	0.17	-0.73	0.59	-0.57	-0.67	-0.27	FALSE	-0.14	0.17	0.08	-0.07	0.02	C1
TCGA-DB-5274	TCGA-DB-5274-01A-01R-1470-07	FALSE	FALSE	0.16	0.14	0.65	0.45	-0.74	0.08	TRUE	0.16	0.12	0.07	-0.1	0.05	C1
TCGA-S9-A89Z	TCGA-S9-A89Z-01A-11R-A36H-07	FALSE	FALSE	0.16	1.06	0.39	0.89	-0.24	0.38	TRUE	0.16	0.2	-0.01	0.06	-0.02	C2
TCGA-06-0157	TCGA-06-0157-01A-01R-1849-01	FALSE	FALSE	0.16	1.18	0.35	0.82	-0.16	0.76	TRUE	0.16	1.01	0.07	0.1	-0.02	C2
TCGA-19-2629	TCGA-19-2629-01A-01R-1850-01	FALSE	FALSE	0.16	1.54	0.38	1.14	-0.12	0.29	TRUE	0.16	0.5	0.06	0.07	-0.06	C2
TCGA-DU-A76L	TCGA-DU-A76L-01A-11R-A32Q-07	FALSE	FALSE	0.16	1.91	0.29	1.18	2.55	0.69	TRUE	0.16	1.07	0.07	0.18	-0.1	C2
TCGA-HW-7495	TCGA-HW-7495-01A-11R-2027-07	FALSE	FALSE	0.16	-0.96	0.75	-0.68	-0.18	-0.03	FALSE	0.18	0.16	0	0	0.03	C1
TCGA-FG-7638	TCGA-FG-7638-01B-12R-2090-07	FALSE	FALSE	0.15	-0.19	0.56	-0.19	-0.47	0	FALSE	0.22	0.15	0.02	-0.02	0.04	C1
TCGA-S9-A6TY	TCGA-S9-A6TY-01A-12R-A32Q-07	FALSE	FALSE	0.15	-1.14	0.68	-0.91	-0.55	-0.31	FALSE	-0.34	0.15	0.07	-0.12	0.08	C1
TCGA-CS-6668	TCGA-CS-6668-01A-11R-1896-07	FALSE	FALSE	0.14	-0.62	0.66	-0.34	-0.54	-0.4	FALSE	-0.85	0.14	0.05	-0.07	0.04	C1
TCGA-S9-A6WE	TCGA-S9-A6WE-01A-12R-A33Z-07	FALSE	FALSE	0.13	-0.86	0.66	-0.5	-0.63	0.06	FALSE	-0.55	0.13	-0.01	-0.02	0.05	C1
TCGA-27-1830	TCGA-27-1830-01A-01R-1850-01	FALSE	FALSE	0.11	0.88	0.29	0.89	0.41	1.24	TRUE	0.11	0.98	0.04	0.2	-0.09	C2
TCGA-DB-5275	TCGA-DB-5275-01A-01R-1470-07	FALSE	FALSE	0.11	-0.02	0.53	-0.1	-0.25	-0.09	FALSE	-0.04	0.11	0.04	0	-0.03	C2
TCGA-28-5215	TCGA-28-5215-01A-01R-1850-01	FALSE	FALSE	0.11	1.33	0.44	1.08	0.3	1.3	TRUE	0.11	1.46	0.08	0.2	-0.06	C2
TCGA-DB-5273	TCGA-DB-5273-01A-01R-1470-07	FALSE	FALSE	0.11	0.71	0.47	0.45	0.26	-0.07	FALSE	0.06	0.11	-0.04	0.08	-0.02	C2
TCGA-DB-A4XD	TCGA-DB-A4XD-01A-11R-A27Q-07	FALSE	FALSE	0.11	-0.79	0.56	-0.59	-0.45	-0.42	FALSE	-0.91	0.11	-0.02	-0.01	0.05	C1
TCGA-41-2572	TCGA-41-2572-01A-01R-1850-01	FALSE	FALSE	0.1	2.34	0.42	1.1	1.53	0.6	TRUE	0.1	0.97	0.09	0.12	-0.06	C2
TCGA-02-0055	TCGA-02-0055-01A-01R-1849-01	FALSE	FALSE	0.09	1.69	0.71	1.57	4.22	1.33	TRUE	0.09	1.23	0.04	0.24	-0.1	C2
TCGA-P5-A5F0	TCGA-P5-A5F0-01A-11R-A28M-07	FALSE	FALSE	0.09	-0.95	0.61	-0.59	-0.51	0.18	FALSE	0.46	0.09	0.03	-0.08	0.07	C1
TCGA-DH-5144	TCGA-DH-5144-01A-01R-1470-07	FALSE	FALSE	0.09	-0.42	0.67	-0.16	-0.52	-0.29	FALSE	-1.01	0.09	0.04	-0.07	0.05	C1
TCGA-DU-7298	TCGA-DU-7298-01A-11R-2027-07	FALSE	FALSE	0.08	-0.15	0.77	-0.2	0.21	-0.16	FALSE	-0.72	0.08	0.05	-0.09	0.04	C1
TCGA-FG-A6J1	TCGA-FG-A6J1-01A-11R-A31N-07	FALSE	FALSE	0.08	-0.62	0.69	-0.02	-0.62	-0.24	FALSE	0.88	0.08	0.04	-0.09	0.06	C1
TCGA-HT-7475	TCGA-HT-7475-01A-11R-2027-07	FALSE	FALSE	0.08	-0.93	0.61	-0.68	-0.63	0.08	FALSE	0.04	0.08	0.07	-0.13	0.07	C1
TCGA-06-0644	TCGA-06-0644-01A-02R-1849-01	FALSE	FALSE	0.07	1.56	0.36	1.71	2.81	1.32	TRUE	0.07	1.78	0.1	0.22	-0.05	C2
TCGA-06-0187	TCGA-06-0187-01A-01R-1849-01	FALSE	FALSE	0.07	1.56	0.55	0.81	1.06	0.28	TRUE	0.07	0.71	0.06	0.14	-0.1	C2
TCGA-DU-5847	TCGA-DU-5847-01A-11R-1708-07	FALSE	FALSE	0.07	1.39	0.72	1.2	0.97	0.95	TRUE	0.07	0.08	0.03	0.04	-0.07	C2
TCGA-06-1804	TCGA-06-1804-01A-01R-1849-01	FALSE	FALSE	0.07	1.23	0.37	0.47	0.12	-0.22	FALSE	0.51	0.07	0.04	0.04	-0.06	C2
TCGA-P5-A5F1	TCGA-P5-A5F1-01A-11R-A28M-07	FALSE	FALSE	0.06	0.82	0.82	0.42	0	0.52	TRUE	0.06	-0.37	-0.05	0.02	-0.03	C1
TCGA-S9-A6TX	TCGA-S9-A6TX-01A-21R-A32Q-07	FALSE	FALSE	0.06	-0.7	0.47	-0.26	-0.65	-0.37	FALSE	0.7	0.06	0.05	-0.06	0.03	C1
TCGA-S9-A6TW	TCGA-S9-A6TW-01A-12R-A32Q-07	FALSE	FALSE	0.06	-0.51	0.23	-0.28	-0.93	-0.11	FALSE	0.4	0.06	0.04	-0.04	0.03	C1
TCGA-28-5207	TCGA-28-5207-01A-01R-1850-01	FALSE	FALSE	0.06	1.09	0.55	0.89	0.47	0.95	TRUE	0.06	0.93	0.07	0.09	-0.02	C2
TCGA-WY-A859	TCGA-WY-A859-01A-12R-A36H-07	FALSE	FALSE	0.06	-1.03	0.69	-0.83	-0.37	0.19	FALSE	0.67	0.06	0.03	-0.08	0.07	C1
TCGA-06-0238	TCGA-06-0238-01A-02R-1849-01	FALSE	FALSE	0.05	1.6	0.51	0.61	-0.35	0.69	TRUE	0.05	-0.08	0.03	-0.03	-0.01	C2
TCGA-HW-8322	TCGA-HW-8322-01A-11R-2404-07	FALSE	FALSE	0.05	-0.01	0.56	0.05	-0.72	-0.12	FALSE	-0.63	0.05	0.03	-0.08	0.05	C1
TCGA-19-1389	TCGA-19-1389-02A-21R-2005-01	FALSE	FALSE	0.05	1.8	0.24	1.24	2.12	0.85	TRUE	0.05	0.86	0.01	0.22	-0.09	C2
TCGA-KT-A74X	TCGA-KT-A74X-01A-11R-A32Q-07	FALSE	FALSE	0.05	-0.11	0.54	-0.05	-0.75	-0.01	FALSE	-0.13	0.05	0.05	-0.09	0.04	C1
TCGA-DH-5142	TCGA-DH-5142-01A-01R-1470-07	FALSE	FALSE	0.04	1.38	0.53	1.12	-0.19	0.19	TRUE	0.04	-0.31	-0.05	0	-0.02	C2
TCGA-27-2524	TCGA-27-2524-01A-01R-1850-01	FALSE	FALSE	0.04	0.84	0.63	0.54	0.91	0.62	TRUE	0.04	1.31	0.13	0.13	-0.06	C2
TCGA-VM-A8CE	TCGA-VM-A8CE-01A-11R-A36H-07	FALSE	FALSE	0.04	-0.79	0.56	-0.34	-0.22	-0.35	FALSE	0.28	0.04	-0.03	0.02	0.02	C1
TCGA-HT-7695	TCGA-HT-7695-01A-11R-2256-07	FALSE	FALSE	0.03	-0.63	0.77	-0.58	-0.24	0.16	FALSE	0.16	0.03	0	-0.04	0.05	C1
TCGA-DU-7290	TCGA-DU-7290-01A-11R-2027-07	FALSE	FALSE	0.02	1.09	0.65	1.12	1.13	1	TRUE	0.02	-0.6	-0.05	0.03	-0.07	C2
TCGA-DB-A64X	TCGA-DB-A64X-01A-11R-A29R-07	FALSE	FALSE	0.02	-0.54	0.59	-0.4	-0.42	-0.17	FALSE	0.27	0.02	0.03	-0.06	0.04	C1
TCGA-14-0817	TCGA-14-0817-01A-01R-1849-01	FALSE	FALSE	0.02	2.21	0.83	1.24	0.31	0.99	TRUE	0.02	0.1	0.03	0.03	-0.05	C2
TCGA-FG-A60K	TCGA-FG-A60K-01A-11R-A29R-07	FALSE	FALSE	0.01	-0.35	0.72	-0.29	-0.69	-0.38	FALSE	-0.7	0.01	-0.01	-0.03	0.03	C1
TCGA-26-5136	TCGA-26-5136-01B-01R-1850-01	FALSE	FALSE	0.01	1.55	0.38	1.08	0.43	0.76	TRUE	0.01	0.04	0.05	0.04	-0.08	C2
TCGA-DB-A64O	TCGA-DB-A64O-01A-11R-A29R-07	FALSE	FALSE	0.01	-0.04	0.7	-0.16	0.19	-0.06	FALSE	0.49	0.01	-0.05	0.06	0	C2
TCGA-S9-A7IQ	TCGA-S9-A7IQ-01A-21R-A34F-07	FALSE	FALSE	0.01	-1.12	0.82	-0.78	-0.11	0.49	FALSE	0.87	0.01	0	-0.04	0.05	C1
TCGA-06-0138	TCGA-06-0138-01A-02R-1849-01	FALSE	FALSE	0.01	1.24	0.64	0.53	0.16	0.7	TRUE	0.01	0.34	0.03	0.08	-0.05	C2
TCGA-HT-7858	TCGA-HT-7858-01A-11R-2403-07	FALSE	FALSE	0.01	0.72	0.46	0.52	0.06	0.45	TRUE	0.01	-1.47	-0.13	-0.08	-0.02	C1
TCGA-DU-6399	TCGA-DU-6399-01A-12R-1708-07	FALSE	TRUE	0	0.1	0.39	0.29	-0.17	0.03	FALSE	-0.04	0	-0.01	-0.01	0.03	C1
TCGA-FG-6692	TCGA-FG-6692-01A-11R-1896-07	FALSE	TRUE	0	1.62	0.19	0.9	-0.14	0.91	TRUE	0	0.68	0.09	0.08	-0.06	C2
TCGA-DB-A64U	TCGA-DB-A64U-01A-11R-A29R-07	FALSE	TRUE	-0.01	-0.74	0.71	-0.43	-0.26	-0.48	FALSE	-0.58	-0.01	0.01	-0.05	0.04	C1
TCGA-HT-7603	TCGA-HT-7603-01A-21R-2090-07	FALSE	TRUE	-0.01	-0.88	0.94	-0.72	0.41	0.49	FALSE	-0.17	-0.01	-0.01	-0.05	0.06	C1
TCGA-E1-A7YJ	TCGA-E1-A7YJ-01A-11R-A34F-07	FALSE	TRUE	-0.01	1.96	0.29	0.99	0.87	0.82	FALSE	0.21	-0.01	0.04	0.05	-0.1	C2
TCGA-DU-A5TT	TCGA-DU-A5TT-01A-11R-A28M-07	FALSE	TRUE	-0.01	0.26	0.37	0.09	0.12	-0.26	FALSE	0.36	-0.01	0.02	0.03	-0.05	C2
TCGA-VM-A8CD	TCGA-VM-A8CD-01A-11R-A36H-07	FALSE	TRUE	-0.02	2.22	0.73	0.94	2.21	0.17	FALSE	0.42	-0.02	0.02	0.1	-0.13	C2
TCGA-DH-A7US	TCGA-DH-A7US-01A-11R-A33Z-07	FALSE	TRUE	-0.02	-0.35	0.63	-0.27	-0.54	-0.37	FALSE	0.2	-0.02	0.01	-0.06	0.06	C1
TCGA-S9-A6U2	TCGA-S9-A6U2-01A-21R-A33Z-07	FALSE	TRUE	-0.02	-0.29	0.58	-0.15	-0.36	-0.19	FALSE	-0.21	-0.02	-0.06	0.06	0	C1
TCGA-DB-A75P	TCGA-DB-A75P-01A-11R-A32Q-07	FALSE	TRUE	-0.03	-0.26	0.32	0.25	1.06	1.02	FALSE	1.67	-0.03	-0.04	0.06	-0.01	C1
TCGA-19-1787	TCGA-19-1787-01B-01R-1850-01	FALSE	TRUE	-0.03	1.54	0.56	1.03	0.94	0.68	TRUE	-0.03	0.37	0.07	0.05	-0.07	C2
TCGA-TQ-A7RF	TCGA-TQ-A7RF-01A-11R-A33Z-07	FALSE	TRUE	-0.03	-0.32	0.71	-0.18	0.67	-0.12	FALSE	-0.38	-0.03	0.01	-0.02	0.01	C2
TCGA-P5-A77W	TCGA-P5-A77W-01A-11R-A32Q-07	FALSE	TRUE	-0.03	-0.85	0.28	-0.94	-0.91	-0.49	FALSE	-0.76	-0.03	0.09	-0.14	0.05	C1
TCGA-26-5132	TCGA-26-5132-01A-01R-1850-01	FALSE	TRUE	-0.03	1.29	0.59	0.88	0.86	0.77	TRUE	-0.03	0.85	0.1	0.09	-0.07	C2
TCGA-R8-A6MK	TCGA-R8-A6MK-01A-11R-A32Q-07	FALSE	TRUE	-0.04	-0.55	0.66	-0.45	-0.2	-0.44	FALSE	-0.58	-0.04	0	-0.04	0.04	C1
TCGA-06-0745	TCGA-06-0745-01A-01R-1849-01	FALSE	TRUE	-0.04	1.1	0.43	0.61	-0.72	0.69	TRUE	-0.04	1.12	0.11	0.08	-0.02	C2
TCGA-P5-A72W	TCGA-P5-A72W-01A-11R-A32Q-07	FALSE	TRUE	-0.05	-0.6	0.57	-0.46	-0.56	-0.33	FALSE	0.18	-0.05	0.02	-0.07	0.06	C1
TCGA-DU-A6S3	TCGA-DU-A6S3-01A-12R-A32Q-07	FALSE	TRUE	-0.05	-1.22	0.32	-0.86	-1	-0.22	FALSE	0.98	-0.05	0.06	-0.12	0.07	C1
TCGA-06-0744	TCGA-06-0744-01A-01R-1849-01	FALSE	TRUE	-0.05	0.72	0.22	0.28	-0.59	0.52	TRUE	-0.05	0.91	0.12	0.02	0	C2
TCGA-28-5213	TCGA-28-5213-01A-01R-1850-01	FALSE	TRUE	-0.05	1.57	0.83	1.3	0.08	1.51	TRUE	-0.05	-0.13	-0.05	0.1	-0.07	C2
TCGA-DB-5279	TCGA-DB-5279-01A-03R-2347-07	FALSE	TRUE	-0.06	-0.24	0.71	0.06	-0.03	0.62	TRUE	-0.06	-0.32	-0.04	0	0	C1
TCGA-W9-A837	TCGA-W9-A837-01A-11R-A36H-07	FALSE	TRUE	-0.06	-0.9	0.74	-0.68	-0.4	-0.16	FALSE	0.08	-0.06	-0.01	-0.04	0.05	C1
TCGA-FG-7641	TCGA-FG-7641-01B-11R-2256-07	FALSE	TRUE	-0.07	-1.18	0.77	-0.86	-0.48	-0.07	FALSE	-0.17	-0.07	0	-0.06	0.05	C1
TCGA-TM-A7C5	TCGA-TM-A7C5-01A-11R-A32Q-07	FALSE	TRUE	-0.08	-0.56	0.36	-0.58	-0.86	-0.14	FALSE	-0.51	-0.08	0.06	-0.12	0.05	C1
TCGA-CS-4944	TCGA-CS-4944-01A-01R-1470-07	FALSE	TRUE	-0.08	-0.21	0.69	0.19	0.27	0.73	FALSE	0.2	-0.08	-0.06	0.03	0.02	C2
TCGA-S9-A6WD	TCGA-S9-A6WD-01A-12R-A33Z-07	FALSE	TRUE	-0.08	-0.67	0.65	-0.65	0	-0.45	FALSE	-0.38	-0.08	0.04	-0.11	0.05	C1
TCGA-DU-6542	TCGA-DU-6542-01A-11R-1896-07	FALSE	TRUE	-0.09	0.68	0.47	0.5	0.9	-0.15	FALSE	0.27	-0.09	-0.04	0.02	0	C2
TCGA-DB-A4XF	TCGA-DB-A4XF-01A-11R-A27Q-07	FALSE	TRUE	-0.09	0.01	0.38	0.06	0.86	-0.14	FALSE	0.2	-0.09	0	0.01	-0.01	C2
TCGA-DU-7014	TCGA-DU-7014-01A-11R-2027-07	FALSE	TRUE	-0.09	-0.47	0.36	-0.37	-0.4	-0.13	FALSE	-0.26	-0.09	0.01	-0.06	0.05	C2
TCGA-S9-A7R1	TCGA-S9-A7R1-01A-12R-A34R-07	FALSE	TRUE	-0.09	-0.5	0.59	-0.63	-0.27	-0.26	FALSE	0	-0.09	0.01	-0.02	0.01	C1
TCGA-DH-A66F	TCGA-DH-A66F-01A-11R-A29R-07	FALSE	TRUE	-0.1	-0.48	0.75	-0.49	-0.38	-0.31	FALSE	-0.59	-0.1	-0.02	-0.02	0.02	C1
TCGA-DU-A7TC	TCGA-DU-A7TC-01A-21R-A34R-07	FALSE	TRUE	-0.1	-0.75	0.76	-0.58	-0.43	0.19	FALSE	0.79	-0.1	0.04	-0.12	0.07	C1
TCGA-IK-8125	TCGA-IK-8125-01A-11R-2256-07	FALSE	TRUE	-0.1	-0.51	0.57	-0.43	-0.21	-0.16	FALSE	0.05	-0.1	0	-0.07	0.06	C1
TCGA-HT-A616	TCGA-HT-A616-01A-11R-A29R-07	FALSE	TRUE	-0.1	-0.8	0.75	-0.65	-0.31	0.23	FALSE	0.36	-0.1	-0.01	-0.03	0.02	C1
TCGA-DU-7301	TCGA-DU-7301-01A-11R-2090-07	FALSE	TRUE	-0.1	0.35	0.6	0.37	0.44	-0.3	FALSE	-0.64	-0.1	-0.03	0.02	-0.01	C2
TCGA-P5-A77X	TCGA-P5-A77X-01A-11R-A32Q-07	FALSE	TRUE	-0.1	-0.99	0.58	-0.82	-0.4	-0.05	FALSE	-0.12	-0.1	0.03	-0.09	0.06	C1
TCGA-TM-A84R	TCGA-TM-A84R-01A-21R-A36H-07	FALSE	TRUE	-0.11	-0.72	0.81	-0.65	0.15	0.49	FALSE	0.69	-0.11	-0.02	-0.05	0.05	C1
TCGA-TQ-A7RO	TCGA-TQ-A7RO-01A-11R-A33Z-07	FALSE	TRUE	-0.11	-0.11	0.58	0.02	-0.65	0.32	TRUE	-0.11	0.08	0	0.01	0.01	C2
TCGA-S9-A7R7	TCGA-S9-A7R7-01A-11R-A34R-07	FALSE	TRUE	-0.11	0.84	0.22	0.74	0.35	0.35	FALSE	0.37	-0.11	-0.13	0.16	-0.04	C2
TCGA-FG-7636	TCGA-FG-7636-01A-11R-2090-07	FALSE	TRUE	-0.11	-0.38	0.47	-0.35	-0.84	-0.38	FALSE	0.1	-0.11	0	-0.07	0.05	C1
TCGA-DU-6408	TCGA-DU-6408-01A-11R-1708-07	FALSE	TRUE	-0.11	-0.05	0.55	-0.01	0.3	-0.27	FALSE	0.2	-0.11	0.01	-0.02	0	C1
TCGA-TM-A7C4	TCGA-TM-A7C4-01A-11R-A32Q-07	FALSE	TRUE	-0.12	-0.9	0.5	-0.81	-0.24	0.28	FALSE	0.36	-0.12	0	-0.07	0.06	C1
TCGA-CS-6186	TCGA-CS-6186-01A-12R-2027-07	FALSE	TRUE	-0.12	1.12	0.44	0.17	0.57	-0.51	FALSE	-0.43	-0.12	0.01	-0.01	-0.02	C2
TCGA-VW-A8FI	TCGA-VW-A8FI-01A-11R-A36H-07	FALSE	TRUE	-0.12	0.97	0.24	0.27	0.48	0.23	FALSE	0.23	-0.12	0.07	-0.01	-0.06	C2
TCGA-HT-7688	TCGA-HT-7688-01A-11R-2256-07	FALSE	TRUE	-0.12	-0.42	0.82	-0.37	0.15	0.36	FALSE	0.22	-0.12	0.01	-0.06	0.03	C1
TCGA-E1-A7YE	TCGA-E1-A7YE-01A-11R-A34F-07	FALSE	TRUE	-0.12	0.05	0.36	0.44	0.01	-0.15	FALSE	0.34	-0.12	-0.03	0.06	-0.05	C2
TCGA-DH-A66B	TCGA-DH-A66B-01A-11R-A29R-07	FALSE	TRUE	-0.12	1.03	0.46	0.87	0.32	0.26	TRUE	-0.12	-0.3	-0.03	-0.01	-0.02	C2
TCGA-P5-A735	TCGA-P5-A735-01A-11R-A32Q-07	FALSE	TRUE	-0.13	-1.14	0.47	-0.77	-0.42	-0.36	FALSE	0.37	-0.13	0.01	-0.11	0.07	C1
TCGA-CS-6670	TCGA-CS-6670-01A-11R-1896-07	FALSE	TRUE	-0.13	-0.95	0.56	-0.74	-0.57	-0.12	FALSE	0.44	-0.13	0.02	-0.04	0.01	C1
TCGA-DU-A7TA	TCGA-DU-A7TA-01A-11R-A33Z-07	FALSE	TRUE	-0.14	0.89	0.31	0.42	-0.72	-0.48	FALSE	0.03	-0.14	0.01	-0.02	-0.01	C2
TCGA-DB-A4X9	TCGA-DB-A4X9-01A-11R-A26U-07	FALSE	TRUE	-0.14	-0.97	0.59	-0.62	-0.18	-0.44	FALSE	0.11	-0.14	-0.02	-0.04	0.04	C1
TCGA-TM-A84S	TCGA-TM-A84S-01A-11R-A36H-07	FALSE	TRUE	-0.14	-0.24	0.63	-0.1	0.03	-0.19	FALSE	0.01	-0.14	-0.04	0	0.03	C1
TCGA-QH-A65Z	TCGA-QH-A65Z-01A-11R-A29R-07	FALSE	TRUE	-0.14	-0.75	0.74	-0.37	-0.08	-0.11	FALSE	-0.16	-0.14	0.01	-0.07	0.04	C1
TCGA-HT-7873	TCGA-HT-7873-01B-11R-2403-07	FALSE	TRUE	-0.15	-1.26	0.5	-0.63	0.16	-0.7	FALSE	-0.67	-0.15	-0.04	-0.02	0.05	C1
TCGA-DU-6403	TCGA-DU-6403-01A-11R-1708-07	FALSE	TRUE	-0.15	1.23	0.34	0.41	0.02	0.09	FALSE	0.57	-0.15	0.06	-0.04	-0.04	C1
TCGA-32-2616	TCGA-32-2616-01A-01R-1850-01	FALSE	TRUE	-0.16	1.16	0.51	0.84	1.17	0.74	TRUE	-0.16	0.25	0.05	0.07	-0.08	C2
TCGA-E1-A7YM	TCGA-E1-A7YM-01A-11R-A34F-07	FALSE	TRUE	-0.16	-0.71	0.59	-0.49	-0.48	-0.25	FALSE	0.19	-0.16	0.01	-0.04	0.01	C1
TCGA-RY-A845	TCGA-RY-A845-01A-11R-A36H-07	FALSE	TRUE	-0.17	-0.68	0.61	-0.57	-0.16	-0.39	FALSE	0.01	-0.17	-0.03	-0.05	0.06	C1
TCGA-FG-5962	TCGA-FG-5962-01B-11R-1896-07	FALSE	TRUE	-0.17	0.12	0.69	-0.06	0.27	0.38	FALSE	0.63	-0.17	-0.01	-0.03	0.01	C1
TCGA-S9-A6U1	TCGA-S9-A6U1-01A-21R-A33Z-07	FALSE	TRUE	-0.17	-0.84	0.5	-0.39	0.17	-0.31	FALSE	-0.45	-0.17	0	-0.07	0.04	C1
TCGA-HW-8319	TCGA-HW-8319-01A-11R-2404-07	FALSE	TRUE	-0.18	-0.55	0.52	-0.48	0.31	-0.11	FALSE	0.05	-0.18	0	-0.05	0.02	C1
TCGA-E1-5319	TCGA-E1-5319-01A-01R-1896-07	FALSE	TRUE	-0.18	0.06	0.62	-0.03	-0.41	0.04	FALSE	-0.18	-0.18	-0.05	0.03	-0.01	C2
TCGA-06-5414	TCGA-06-5414-01A-01R-1849-01	FALSE	TRUE	-0.19	2.1	0.43	1.14	1.82	0.19	TRUE	-0.19	0.53	0.04	0.13	-0.09	C2
TCGA-P5-A72X	TCGA-P5-A72X-01A-11R-A32Q-07	FALSE	TRUE	-0.19	-0.44	0.23	-0.16	-0.16	0.03	FALSE	1.14	-0.19	-0.03	0.04	-0.02	C2
TCGA-QH-A6CZ	TCGA-QH-A6CZ-01A-11R-A32Q-07	FALSE	TRUE	-0.19	-1	0.69	-0.7	-0.43	-0.04	FALSE	-0.19	-0.19	0	-0.09	0.06	C1
TCGA-26-5139	TCGA-26-5139-01A-01R-1850-01	FALSE	TRUE	-0.19	1.25	0.5	0.63	1.01	0.69	TRUE	-0.19	1.43	0.1	0.19	-0.07	C2
TCGA-HT-7881	TCGA-HT-7881-01A-11R-2403-07	FALSE	TRUE	-0.19	-0.81	0.75	-0.55	-0.34	0.31	FALSE	0.43	-0.19	-0.03	-0.03	0.04	C1
TCGA-HT-A614	TCGA-HT-A614-01A-11R-A29R-07	FALSE	TRUE	-0.2	-0.49	0.58	-0.21	-0.37	-0.23	FALSE	0.09	-0.2	-0.03	-0.05	0.05	C1
TCGA-DU-A7TB	TCGA-DU-A7TB-01A-11R-A33Z-07	FALSE	TRUE	-0.21	-0.58	0.41	-0.63	-0.88	-0.37	FALSE	0.02	-0.21	-0.02	-0.05	0.05	C1
TCGA-FG-A713	TCGA-FG-A713-01A-11R-A32Q-07	FALSE	TRUE	-0.21	-0.77	0.62	-0.62	-0.52	0.25	FALSE	1.16	-0.21	-0.02	-0.04	0.03	C1
TCGA-HW-A5KJ	TCGA-HW-A5KJ-01A-12R-A27Q-07	FALSE	TRUE	-0.21	-1.11	0.27	-0.49	-0.88	-0.12	FALSE	0.32	-0.21	0.08	-0.12	0.02	C1
TCGA-FG-A4MY	TCGA-FG-A4MY-01A-11R-A26U-07	FALSE	TRUE	-0.22	-0.5	0.41	-0.41	-0.41	-0.08	FALSE	0.26	-0.22	-0.02	0	-0.01	C2
TCGA-HT-7481	TCGA-HT-7481-01A-11R-2027-07	FALSE	TRUE	-0.22	-0.8	0.66	-0.58	-0.81	0.02	FALSE	-0.13	-0.22	0.02	-0.1	0.06	C1
TCGA-S9-A6WH	TCGA-S9-A6WH-01A-12R-A33Z-07	FALSE	TRUE	-0.23	-0.85	0.71	-0.71	-0.5	-0.41	FALSE	-0.09	-0.23	0.04	-0.12	0.04	C2
TCGA-HW-7489	TCGA-HW-7489-01A-11R-2027-07	FALSE	TRUE	-0.23	-0.5	0.74	-0.44	0.04	0.2	FALSE	0.92	-0.23	-0.03	-0.05	0.04	C1
TCGA-DU-6400	TCGA-DU-6400-01A-12R-1708-07	FALSE	TRUE	-0.23	0.15	0.62	0.01	-0.11	0.04	FALSE	0.34	-0.23	0.03	-0.08	0.01	C1
TCGA-02-2485	TCGA-02-2485-01A-01R-1849-01	FALSE	TRUE	-0.24	2.18	0.44	1.2	0.96	0.98	TRUE	-0.24	1.1	0.16	0.08	-0.08	C2
TCGA-06-2558	TCGA-06-2558-01A-01R-1849-01	FALSE	TRUE	-0.26	0.41	0.52	0.28	-0.03	0.33	TRUE	-0.26	1.01	0.1	0.06	-0.01	C2
TCGA-FG-8189	TCGA-FG-8189-01B-11R-A28M-07	FALSE	TRUE	-0.27	-0.65	0.83	-0.74	0.1	0.67	FALSE	0.73	-0.27	-0.02	-0.06	0.04	C1
TCGA-06-0878	TCGA-06-0878-01A-01R-1849-01	FALSE	TRUE	-0.27	1.62	0.33	1.04	1.24	0.47	TRUE	-0.27	0.68	0.04	0.17	-0.11	C2
TCGA-E1-A7YW	TCGA-E1-A7YW-01A-11R-A34R-07	FALSE	TRUE	-0.28	-0.83	0.52	-0.58	-0.28	-0.54	FALSE	-0.12	-0.28	-0.05	-0.01	0.01	C2
TCGA-HT-7694	TCGA-HT-7694-01A-11R-2256-07	FALSE	TRUE	-0.28	-0.85	0.82	-0.61	0.25	0.36	FALSE	0.45	-0.28	-0.02	-0.06	0.04	C1
TCGA-P5-A5F6	TCGA-P5-A5F6-01A-11R-A28M-07	FALSE	TRUE	-0.29	-0.63	0.68	-0.3	-0.88	-0.1	FALSE	0.03	-0.29	-0.03	-0.01	0	C1
TCGA-HT-7879	TCGA-HT-7879-01A-11R-2403-07	FALSE	TRUE	-0.31	-0.59	0.3	-0.27	-0.29	-0.49	FALSE	0.24	-0.31	-0.06	-0.02	0.03	C1
TCGA-TQ-A7RG	TCGA-TQ-A7RG-01A-11R-A33Z-07	FALSE	TRUE	-0.31	-0.23	0.63	-0.21	-0.49	0.19	FALSE	-0.16	-0.31	-0.06	-0.01	0.02	C1
TCGA-TM-A7CA	TCGA-TM-A7CA-01A-21R-A33Z-07	FALSE	TRUE	-0.31	-0.91	0.4	-0.72	-0.68	-0.27	FALSE	0.06	-0.31	0	-0.12	0.08	C1
TCGA-DH-A7UU	TCGA-DH-A7UU-01A-12R-A34F-07	FALSE	TRUE	-0.31	-0.75	0.3	-0.48	-0.4	-0.49	FALSE	-0.26	-0.31	0.04	-0.12	0.05	C1
TCGA-TM-A84H	TCGA-TM-A84H-01A-11R-A36H-07	FALSE	TRUE	-0.31	-0.89	0.4	-0.58	-0.15	-0.36	FALSE	-0.13	-0.31	0	-0.07	0.03	C2
TCGA-DU-7006	TCGA-DU-7006-01A-11R-2027-07	FALSE	TRUE	-0.32	1.15	0.33	1.33	3.31	1.16	TRUE	-0.32	0.97	0.03	0.15	-0.04	C2
TCGA-DH-5141	TCGA-DH-5141-01A-01R-1470-07	FALSE	TRUE	-0.32	-0.22	0.63	-0.11	-0.67	-0.33	FALSE	0.21	-0.32	-0.03	0	-0.01	C1
TCGA-S9-A6TV	TCGA-S9-A6TV-01A-12R-A34R-07	FALSE	TRUE	-0.32	2.36	0.61	1.44	2.71	-0.28	FALSE	0.3	-0.32	-0.04	0.11	-0.12	C2
TCGA-HT-7884	TCGA-HT-7884-01B-11R-2403-07	FALSE	TRUE	-0.32	-1.32	0.43	-0.85	-0.79	-0.42	FALSE	0.01	-0.32	-0.03	-0.06	0.05	C1
TCGA-FG-A711	TCGA-FG-A711-01A-21R-A33Z-07	FALSE	TRUE	-0.32	-0.79	0.73	-0.68	-0.62	-0.28	FALSE	0.34	-0.32	0	-0.11	0.06	C1
TCGA-QH-A6X5	TCGA-QH-A6X5-01A-12R-A32Q-07	FALSE	TRUE	-0.33	-0.52	0.61	-0.48	-0.59	-0.35	FALSE	0.27	-0.33	-0.01	-0.06	0.03	C1
TCGA-DU-8162	TCGA-DU-8162-01A-21R-2256-07	FALSE	TRUE	-0.33	-0.32	0.64	-0.39	0.79	0.44	FALSE	0.58	-0.33	-0.03	-0.01	0	C1
TCGA-06-2563	TCGA-06-2563-01A-01R-1849-01	FALSE	TRUE	-0.33	2.61	0.48	1.24	1.94	0.9	TRUE	-0.33	1.06	0.1	0.09	-0.04	C2
TCGA-HT-7874	TCGA-HT-7874-01A-11R-2403-07	FALSE	TRUE	-0.34	-0.78	0.78	-0.53	0.02	0.18	FALSE	0.58	-0.34	-0.04	-0.03	0.03	C1
TCGA-06-2564	TCGA-06-2564-01A-01R-1849-01	FALSE	TRUE	-0.35	0.47	0.44	0.47	1.97	0.37	TRUE	-0.35	0.74	0.02	0.14	-0.06	C2
TCGA-TQ-A7RI	TCGA-TQ-A7RI-01A-11R-A33Z-07	FALSE	TRUE	-0.35	-0.64	0.46	-0.33	-0.26	-0.04	FALSE	0.23	-0.35	-0.05	-0.01	0.02	C1
TCGA-DB-5270	TCGA-DB-5270-01A-02R-1470-07	FALSE	TRUE	-0.36	0.86	0.66	0.36	0.32	0.77	FALSE	1.24	-0.36	-0.06	0.01	0	C1
TCGA-DB-A75L	TCGA-DB-A75L-01A-11R-A32Q-07	FALSE	TRUE	-0.36	-0.71	0.51	-0.59	-0.41	-0.32	FALSE	0.33	-0.36	0	-0.11	0.07	C2
TCGA-06-5413	TCGA-06-5413-01A-01R-1849-01	FALSE	TRUE	-0.37	1.77	0.68	1.32	0.1	1.58	TRUE	-0.37	1.17	0.08	0.11	-0.01	C2
TCGA-HT-A5R7	TCGA-HT-A5R7-01A-11R-A28M-07	FALSE	TRUE	-0.37	-0.14	0.77	-0.29	-0.17	0.21	FALSE	1	-0.37	-0.01	-0.05	0.01	C1
TCGA-HT-8105	TCGA-HT-8105-01A-11R-2404-07	FALSE	TRUE	-0.37	-0.71	0.73	-0.35	0.12	-0.19	FALSE	-0.1	-0.37	0.02	-0.06	-0.01	C2
TCGA-HT-7607	TCGA-HT-7607-01A-11R-2090-07	FALSE	TRUE	-0.38	0.25	0.75	-0.13	0.26	0.38	FALSE	0.74	-0.38	-0.05	-0.01	0.01	C1
TCGA-HT-7855	TCGA-HT-7855-01A-11R-2403-07	FALSE	TRUE	-0.38	-0.51	0.42	-0.44	-0.63	-0.53	FALSE	-0.57	-0.38	-0.02	-0.06	0.03	C1
TCGA-P5-A5F2	TCGA-P5-A5F2-01A-11R-A28M-07	FALSE	TRUE	-0.38	-0.89	0.65	-0.73	0.2	-0.29	FALSE	0.39	-0.38	-0.02	-0.04	0.01	C1
TCGA-06-0178	TCGA-06-0178-01A-01R-1849-01	FALSE	TRUE	-0.38	1.16	0.83	0.41	-0.7	0.64	TRUE	-0.38	0.11	0.04	-0.04	0.02	C2
TCGA-HT-7689	TCGA-HT-7689-01A-11R-2256-07	FALSE	TRUE	-0.4	0.27	0.69	-0.15	0.39	-0.44	FALSE	-0.53	-0.4	-0.06	-0.01	0.01	C1
TCGA-HT-A61A	TCGA-HT-A61A-01A-11R-A29R-07	FALSE	TRUE	-0.4	-0.75	0.74	-0.67	-0.74	0.72	FALSE	0.85	-0.4	-0.04	-0.07	0.06	C1
TCGA-E1-A7Z3	TCGA-E1-A7Z3-01A-11R-A34R-07	FALSE	TRUE	-0.4	-0.47	0.44	-0.35	0.17	-0.01	FALSE	1.53	-0.4	-0.06	0	0.01	C1
TCGA-QH-A65V	TCGA-QH-A65V-01A-11R-A29R-07	FALSE	TRUE	-0.4	-0.51	0.79	-0.59	-0.65	-0.48	FALSE	0.08	-0.4	-0.04	-0.04	0.02	C1
TCGA-HT-7474	TCGA-HT-7474-01A-11R-2027-07	FALSE	TRUE	-0.4	-0.08	0.66	-0.34	-0.24	0.19	FALSE	0.64	-0.4	-0.05	-0.02	0.01	C1
TCGA-15-1444	TCGA-15-1444-01A-02R-1850-01	FALSE	TRUE	-0.4	0.71	0.32	0.52	0.61	-0.13	FALSE	0.04	-0.4	-0.05	0.06	-0.08	C2
TCGA-DB-A75M	TCGA-DB-A75M-01A-11R-A32Q-07	FALSE	TRUE	-0.4	-0.63	0.38	-0.21	-0.57	-0.42	FALSE	0.59	-0.4	-0.06	-0.02	0.03	C1
TCGA-HT-7610	TCGA-HT-7610-01A-21R-2090-07	FALSE	TRUE	-0.41	-0.97	0.63	-0.75	-0.11	0.14	FALSE	0.35	-0.41	-0.04	-0.07	0.05	C1
TCGA-HT-7470	TCGA-HT-7470-01A-12R-2090-07	FALSE	TRUE	-0.41	-0.51	0.5	-0.49	-0.29	0.13	FALSE	0.54	-0.41	-0.06	-0.03	0.03	C1
TCGA-DU-A5TU	TCGA-DU-A5TU-01A-11R-A28M-07	FALSE	TRUE	-0.41	0.45	0.45	0.41	-0.14	-0.17	FALSE	0.92	-0.41	-0.06	-0.01	0	C2
TCGA-HW-8320	TCGA-HW-8320-01A-11R-2404-07	FALSE	TRUE	-0.42	-0.33	0.51	-0.13	0.04	-0.51	FALSE	-0.29	-0.42	-0.04	-0.02	0.01	C1
TCGA-HT-8558	TCGA-HT-8558-01A-21R-2404-07	FALSE	TRUE	-0.42	-0.78	0.83	-0.81	-0.07	0.6	FALSE	0.64	-0.42	-0.03	-0.06	0.04	C1
TCGA-HT-A74L	TCGA-HT-A74L-01A-11R-A32Q-07	FALSE	TRUE	-0.42	-0.6	0.53	-0.55	-0.08	-0.61	FALSE	-0.48	-0.42	-0.01	-0.05	0.01	C1
TCGA-CS-4938	TCGA-CS-4938-01B-11R-1896-07	FALSE	TRUE	-0.42	-0.69	0.42	-0.33	0.13	-0.32	FALSE	-0.33	-0.42	-0.08	0	0.02	C1
TCGA-HT-8012	TCGA-HT-8012-01A-11R-2403-07	FALSE	TRUE	-0.43	-0.77	0.52	-0.43	-0.35	-0.45	FALSE	0.4	-0.43	-0.03	-0.07	0.04	C1
TCGA-HT-7856	TCGA-HT-7856-01A-11R-2403-07	FALSE	TRUE	-0.43	-0.77	0.65	-0.61	0.06	0.36	FALSE	1.08	-0.43	-0.03	-0.06	0.04	C1
TCGA-QH-A870	TCGA-QH-A870-01A-11R-A36H-07	FALSE	TRUE	-0.43	-0.65	0.71	-0.43	0.32	-0.41	FALSE	-0.62	-0.43	-0.04	-0.03	0.01	C1
TCGA-DU-7309	TCGA-DU-7309-01A-11R-2090-07	FALSE	TRUE	-0.44	-0.53	0.47	-0.48	-0.01	0.1	FALSE	0.95	-0.44	-0.05	-0.02	0.01	C1
TCGA-S9-A6WM	TCGA-S9-A6WM-01A-12R-A33Z-07	FALSE	TRUE	-0.44	0.3	0.42	0.55	1.61	0.33	TRUE	-0.44	1.45	0.11	0.13	-0.01	C2
TCGA-QH-A6X3	TCGA-QH-A6X3-01A-21R-A32Q-07	FALSE	TRUE	-0.44	-0.23	0.56	-0.14	-0.26	-0.36	FALSE	-1.1	-0.44	-0.02	-0.06	0.03	C1
TCGA-DU-7007	TCGA-DU-7007-01A-11R-2027-07	FALSE	TRUE	-0.44	1.31	0.35	1.36	0.25	1.06	TRUE	-0.44	0.39	-0.03	0.14	-0.04	C2
TCGA-HW-7487	TCGA-HW-7487-01A-11R-2027-07	FALSE	TRUE	-0.45	-0.54	0.81	-0.47	0.08	-0.04	FALSE	0.26	-0.45	-0.02	-0.09	0.05	C1
TCGA-QH-A6CX	TCGA-QH-A6CX-01A-11R-A32Q-07	FALSE	TRUE	-0.45	-0.27	0.38	0.01	0.18	0	FALSE	0.78	-0.45	-0.09	0.09	-0.05	C2
TCGA-26-1442	TCGA-26-1442-01A-01R-1850-01	FALSE	TRUE	-0.45	-0.09	0.22	-0.22	0.01	-0.38	FALSE	0.45	-0.45	-0.07	0.01	0	C2
TCGA-E1-A7YY	TCGA-E1-A7YY-01A-11R-A34R-07	FALSE	TRUE	-0.45	0.48	0.77	-0.37	0.43	0.46	FALSE	1.03	-0.45	-0.03	-0.06	0.02	C1
TCGA-28-5204	TCGA-28-5204-01A-01R-1850-01	FALSE	TRUE	-0.45	2.37	0.65	1.15	1.94	0.28	TRUE	-0.45	1.19	0.13	0.1	-0.06	C2
TCGA-S9-A6TS	TCGA-S9-A6TS-01A-12R-A33Z-07	FALSE	TRUE	-0.46	-0.42	0.36	-0.29	-0.27	-0.44	FALSE	0.83	-0.46	-0.04	-0.07	0.05	C2
TCGA-P5-A737	TCGA-P5-A737-01A-11R-A32Q-07	FALSE	TRUE	-0.46	-0.66	0.34	-0.47	-0.52	-0.19	FALSE	0.63	-0.46	0.01	-0.11	0.04	C1
TCGA-QH-A6X4	TCGA-QH-A6X4-01A-51R-A32Q-07	FALSE	TRUE	-0.46	-0.95	0.4	-0.59	-1.02	-0.48	FALSE	0.42	-0.46	0.01	-0.13	0.06	C1
TCGA-RY-A83Y	TCGA-RY-A83Y-01A-11R-A36H-07	FALSE	TRUE	-0.46	-0.27	0.66	0.33	-0.55	0.08	FALSE	0.59	-0.46	-0.01	-0.09	0.03	C1
TCGA-E1-5302	TCGA-E1-5302-01A-01R-1470-07	FALSE	TRUE	-0.46	0.18	0.62	0.28	-0.05	0	FALSE	0.49	-0.46	-0.08	0.03	-0.03	C2
TCGA-P5-A781	TCGA-P5-A781-01A-11R-A32Q-07	FALSE	TRUE	-0.46	-0.57	0.58	-0.52	-0.26	-0.09	FALSE	-0.02	-0.46	-0.03	-0.08	0.05	C1
TCGA-VV-A86M	TCGA-VV-A86M-01A-11R-A36H-07	FALSE	TRUE	-0.46	0.14	0.37	0.1	-0.28	-0.07	FALSE	-0.89	-0.46	0.01	-0.11	0.03	C1
TCGA-HT-7692	TCGA-HT-7692-01A-12R-2256-07	FALSE	TRUE	-0.46	-0.67	0.31	-0.56	-0.85	-0.34	FALSE	-0.14	-0.46	0.01	-0.1	0.03	C1
TCGA-HT-A5RA	TCGA-HT-A5RA-01A-11R-A28M-07	FALSE	TRUE	-0.47	3.11	0.65	1.19	0.44	0.14	TRUE	-0.47	1.29	0.12	0.15	-0.08	C2
TCGA-FG-A60J	TCGA-FG-A60J-01A-11R-A28M-07	FALSE	TRUE	-0.47	0.1	0.64	0.06	0.03	-0.11	FALSE	0.63	-0.47	-0.05	0	-0.02	C1
TCGA-S9-A7QY	TCGA-S9-A7QY-01A-11R-A34F-07	FALSE	TRUE	-0.47	-0.77	0.45	-0.64	-0.93	-0.27	FALSE	0.67	-0.47	0	-0.1	0.04	C1
TCGA-12-0616	TCGA-12-0616-01A-01R-1849-01	FALSE	TRUE	-0.48	1.91	0.53	1.21	-0.58	1.88	TRUE	-0.48	1.38	0.17	0.05	-0.02	C2
TCGA-QH-A6X9	TCGA-QH-A6X9-01A-12R-A32Q-07	FALSE	TRUE	-0.48	-1.02	0.53	-0.69	-0.21	-0.37	FALSE	-0.15	-0.48	0	-0.11	0.04	C1
TCGA-FG-8181	TCGA-FG-8181-01A-11R-2256-07	FALSE	TRUE	-0.48	-0.16	0.74	-0.58	-0.21	0.69	FALSE	0.96	-0.48	-0.04	-0.02	-0.01	C1
TCGA-HT-8113	TCGA-HT-8113-01A-11R-2404-07	FALSE	TRUE	-0.48	-0.71	0.82	-0.7	-0.08	0.38	FALSE	0.79	-0.48	-0.03	-0.07	0.03	C1
TCGA-06-2565	TCGA-06-2565-01A-01R-1849-01	FALSE	TRUE	-0.48	1.65	0.3	0.9	0.31	0.53	TRUE	-0.48	1.03	0.09	0.1	-0.03	C2
TCGA-TM-A84Q	TCGA-TM-A84Q-01A-11R-A36H-07	FALSE	TRUE	-0.48	0.19	0.58	0.33	-0.65	-0.09	FALSE	-0.23	-0.48	-0.07	-0.03	0.01	C2
TCGA-HT-7605	TCGA-HT-7605-01A-11R-2090-07	FALSE	TRUE	-0.48	-0.25	0.74	-0.32	0.28	0.3	FALSE	0.49	-0.48	-0.06	-0.04	0.03	C1
TCGA-DU-8165	TCGA-DU-8165-01A-11R-2256-07	FALSE	TRUE	-0.48	2.05	0.39	1.52	0.25	1.38	TRUE	-0.48	0.33	0.05	0.03	-0.03	C2
TCGA-12-5295	TCGA-12-5295-01A-01R-1849-01	FALSE	TRUE	-0.49	2.47	0.85	1.27	0.81	1.53	TRUE	-0.49	0.58	0.06	0.03	-0.02	C2
TCGA-14-2554	TCGA-14-2554-01A-01R-1850-01	FALSE	TRUE	-0.49	1.21	0.63	0.69	0.74	0.72	TRUE	-0.49	0.45	0.03	0.09	-0.06	C2
TCGA-DU-7013	TCGA-DU-7013-01A-11R-2027-07	FALSE	TRUE	-0.49	1.6	0.31	0.99	2.02	1.96	TRUE	-0.49	0.94	0.1	0.07	-0.03	C2
TCGA-DU-5849	TCGA-DU-5849-01A-11R-1708-07	FALSE	TRUE	-0.49	-0.28	0.62	-0.17	-0.18	0.36	FALSE	0.82	-0.49	-0.03	-0.07	0.02	C1
TCGA-P5-A5EY	TCGA-P5-A5EY-01A-11R-A27Q-07	FALSE	TRUE	-0.49	-0.03	0.53	0.14	0.02	1.18	FALSE	0.95	-0.49	-0.07	0	0.01	C1
TCGA-E1-5322	TCGA-E1-5322-01A-01R-1470-07	FALSE	TRUE	-0.49	0.35	0.49	0.28	-0.19	-0.31	FALSE	-0.21	-0.49	-0.04	-0.05	0	C1
TCGA-DU-6401	TCGA-DU-6401-01A-11R-1708-07	FALSE	TRUE	-0.49	0.29	0.2	-0.32	-0.43	-0.35	FALSE	0.08	-0.49	-0.02	0.02	-0.06	C1
TCGA-VM-A8C8	TCGA-VM-A8C8-01A-11R-A36H-07	FALSE	TRUE	-0.5	-0.72	0.75	-0.42	-0.37	-0.38	FALSE	0.01	-0.5	-0.07	-0.05	0.05	C1
TCGA-HT-7693	TCGA-HT-7693-01A-11R-2256-07	FALSE	TRUE	-0.5	-0.02	0.58	0.26	0.35	0.06	FALSE	-0.64	-0.5	-0.03	-0.02	-0.04	C2
TCGA-S9-A6WI	TCGA-S9-A6WI-01A-21R-A33Z-07	FALSE	TRUE	-0.51	-0.73	0.79	-0.68	0.03	0.68	FALSE	0.99	-0.51	-0.02	-0.07	0.02	C1
TCGA-HT-7611	TCGA-HT-7611-01A-11R-2403-07	FALSE	TRUE	-0.51	0.08	0.5	0.16	0.99	0.1	FALSE	-0.3	-0.51	-0.1	0.02	0	C2
TCGA-QH-A6CY	TCGA-QH-A6CY-01A-11R-A32Q-07	FALSE	TRUE	-0.52	-0.48	0.77	-0.42	-0.28	0.12	FALSE	0.31	-0.52	-0.03	-0.08	0.04	C1
TCGA-S9-A6U6	TCGA-S9-A6U6-01A-12R-A33Z-07	FALSE	TRUE	-0.52	-0.48	0.67	-0.37	0	-0.13	FALSE	0.58	-0.52	-0.02	-0.07	0.01	C1
TCGA-27-2526	TCGA-27-2526-01A-01R-1850-01	FALSE	TRUE	-0.52	2.45	0.83	1.5	0.81	2.5	TRUE	-0.52	0.33	0.05	0.04	-0.04	C2
TCGA-HT-8019	TCGA-HT-8019-01A-21R-2404-07	FALSE	TRUE	-0.53	-1.06	0.64	-1.05	-0.24	0.45	FALSE	1.08	-0.53	-0.03	-0.07	0.04	C1
TCGA-HT-A74J	TCGA-HT-A74J-01A-12R-A32Q-07	FALSE	TRUE	-0.54	-0.69	0.39	-0.52	-0.22	-0.3	FALSE	1.27	-0.54	-0.04	-0.06	0.03	C2
TCGA-S9-A7J1	TCGA-S9-A7J1-01A-21R-A34R-07	FALSE	TRUE	-0.54	-0.16	0.51	-0.26	-0.22	-0.26	FALSE	0.09	-0.54	-0.06	-0.04	0.02	C1
TCGA-QH-A6X8	TCGA-QH-A6X8-01A-12R-A32Q-07	FALSE	TRUE	-0.54	-0.88	0.51	-0.49	-0.27	-0.48	FALSE	0.63	-0.54	-0.01	-0.09	0.02	C1
TCGA-E1-5307	TCGA-E1-5307-01A-01R-1896-07	FALSE	TRUE	-0.54	-0.37	0.67	-0.4	0.15	-0.14	FALSE	-0.27	-0.54	-0.06	-0.07	0.04	C1
TCGA-28-2509	TCGA-28-2509-01A-01R-1850-01	FALSE	TRUE	-0.55	0.54	0.76	0.7	1.48	0.26	TRUE	-0.55	1.14	0.12	0.11	-0.06	C2
TCGA-QH-A6CS	TCGA-QH-A6CS-01A-11R-A31N-07	FALSE	TRUE	-0.55	-0.25	0.65	-0.13	0.84	-0.45	FALSE	0.35	-0.55	-0.09	0.02	0	C1
TCGA-KT-A7W1	TCGA-KT-A7W1-01A-11R-A34F-07	FALSE	TRUE	-0.55	2.37	0.45	0.98	1.13	1.16	TRUE	-0.55	1.28	0.19	0.07	-0.07	C2
TCGA-TM-A84T	TCGA-TM-A84T-01A-11R-A36H-07	FALSE	TRUE	-0.56	-0.79	0.34	-0.38	-0.38	-0.44	FALSE	-0.25	-0.56	-0.06	-0.1	0.07	C1
TCGA-E1-A7Z6	TCGA-E1-A7Z6-01A-11R-A34R-07	FALSE	TRUE	-0.56	-0.7	0.63	-0.48	0.71	-0.44	FALSE	0.06	-0.56	-0.09	0.02	-0.01	C1
TCGA-02-2483	TCGA-02-2483-01A-01R-1849-01	FALSE	TRUE	-0.57	1.08	0.36	0.77	-0.66	0.28	TRUE	-0.57	1.12	0.15	0.02	-0.01	C2
TCGA-28-5220	TCGA-28-5220-01A-01R-1850-01	FALSE	TRUE	-0.58	1.89	0.91	0.66	0.11	0.58	TRUE	-0.58	0.2	0.05	0.01	-0.03	C2
TCGA-DH-5143	TCGA-DH-5143-01A-01R-1470-07	FALSE	TRUE	-0.58	-0.07	0.61	-0.07	0.39	-0.18	FALSE	0.69	-0.58	-0.07	-0.03	0.01	C1
TCGA-DU-A6S2	TCGA-DU-A6S2-01A-21R-A32Q-07	FALSE	TRUE	-0.59	-1.14	0.58	-0.58	-0.09	0.15	FALSE	0.9	-0.59	-0.02	-0.04	-0.02	C2
TCGA-TM-A84B	TCGA-TM-A84B-01A-11R-A36H-07	FALSE	TRUE	-0.59	0.82	0.64	0.6	-0.13	0.82	TRUE	-0.59	0.92	0.09	0.05	0	C1
TCGA-DH-5140	TCGA-DH-5140-01A-01R-1470-07	FALSE	TRUE	-0.59	0.5	0.37	0.28	-0.14	0.94	TRUE	-0.59	1.81	0.18	0.08	0.02	C2
TCGA-S9-A7R8	TCGA-S9-A7R8-01A-11R-A34R-07	FALSE	TRUE	-0.6	-0.47	0.32	-0.36	-0.35	-0.72	FALSE	-0.17	-0.6	-0.01	-0.09	0.02	C2
TCGA-HW-7490	TCGA-HW-7490-01A-11R-2027-07	FALSE	TRUE	-0.6	0.48	0.55	0.12	0.39	-0.24	FALSE	-0.05	-0.6	-0.04	0.03	-0.08	C1
TCGA-S9-A7IZ	TCGA-S9-A7IZ-01A-11R-A34F-07	FALSE	TRUE	-0.6	-0.14	0.44	-0.03	-0.06	-0.16	FALSE	1.02	-0.6	-0.08	0	0	C1
TCGA-DU-5855	TCGA-DU-5855-01A-11R-1708-07	FALSE	TRUE	-0.6	0.01	0.45	0.2	0.34	-0.03	FALSE	0.55	-0.6	-0.06	0.01	-0.04	C2
TCGA-14-1823	TCGA-14-1823-01A-01R-1849-01	FALSE	TRUE	-0.61	1.69	0.72	0.88	0.44	0.33	TRUE	-0.61	0.06	0	0.07	-0.06	C2
TCGA-FG-8188	TCGA-FG-8188-01A-11R-2256-07	FALSE	TRUE	-0.61	-0.7	0.49	-0.46	0.23	-0.47	FALSE	-0.4	-0.61	-0.06	-0.04	0.01	C1
TCGA-DU-6395	TCGA-DU-6395-01A-13R-1708-07	FALSE	TRUE	-0.61	-0.66	0.45	-0.45	0.27	-0.16	FALSE	0.58	-0.61	-0.04	-0.02	-0.02	C2
TCGA-DU-8166	TCGA-DU-8166-01A-11R-2256-07	FALSE	TRUE	-0.62	0.04	0.62	-0.28	0.98	-0.12	FALSE	-0.19	-0.62	-0.04	-0.01	-0.05	C1
TCGA-HT-7485	TCGA-HT-7485-01A-11R-2027-07	FALSE	TRUE	-0.62	-0.23	0.63	-0.03	0.96	-0.33	FALSE	-0.52	-0.62	-0.11	-0.01	0.02	C1
TCGA-P5-A5EW	TCGA-P5-A5EW-01A-11R-A27Q-07	FALSE	TRUE	-0.62	-0.76	0.6	-0.3	1.19	-0.14	FALSE	-0.31	-0.62	-0.09	0	0	C1
TCGA-QH-A6CW	TCGA-QH-A6CW-01A-11R-A32Q-07	FALSE	TRUE	-0.63	-0.72	0.31	-0.21	-0.35	-0.38	FALSE	0.6	-0.63	-0.03	-0.01	-0.05	C2
TCGA-DU-7306	TCGA-DU-7306-01A-11R-2090-07	FALSE	TRUE	-0.63	0.43	0.57	0.12	0.92	-0.31	FALSE	-0.29	-0.63	-0.06	0.02	-0.05	C1
TCGA-06-5856	TCGA-06-5856-01A-01R-1849-01	FALSE	TRUE	-0.64	2.02	0.58	0.68	1.42	0.09	TRUE	-0.64	1.44	0.12	0.12	-0.03	C2
TCGA-DH-A7UT	TCGA-DH-A7UT-01A-12R-A34F-07	FALSE	TRUE	-0.65	-0.72	0.36	-0.56	-0.46	-0.47	FALSE	0.84	-0.65	-0.07	-0.05	0.02	C2
TCGA-E1-A7YH	TCGA-E1-A7YH-01A-11R-A34F-07	FALSE	TRUE	-0.66	-0.76	0.58	-0.63	-0.41	-0.47	FALSE	0.17	-0.66	-0.06	-0.05	0.02	C2
TCGA-CS-6669	TCGA-CS-6669-01A-11R-1896-07	FALSE	TRUE	-0.67	-1.06	0.62	-1.08	-0.62	0.52	FALSE	0.83	-0.67	-0.05	-0.09	0.05	C1
TCGA-DB-A75K	TCGA-DB-A75K-01A-11R-A32Q-07	FALSE	TRUE	-0.67	0.32	0.43	0.11	0.4	-0.59	FALSE	1.73	-0.67	0.01	-0.01	-0.1	C2
TCGA-E1-A7YD	TCGA-E1-A7YD-01A-11R-A34F-07	FALSE	TRUE	-0.67	0.49	0.34	0.04	-0.36	0.29	TRUE	-0.67	0.77	0.13	0.02	-0.03	C2
TCGA-HT-7608	TCGA-HT-7608-01A-11R-2090-07	FALSE	TRUE	-0.68	-0.34	0.6	-0.28	-0.21	-0.32	FALSE	0.33	-0.68	-0.1	0.03	-0.02	C1
TCGA-RY-A843	TCGA-RY-A843-01A-11R-A36H-07	FALSE	TRUE	-0.68	-0.59	0.57	-0.55	-0.64	-0.31	FALSE	0.46	-0.68	-0.02	-0.09	0.02	C1
TCGA-FG-6688	TCGA-FG-6688-01A-11R-1896-07	FALSE	TRUE	-0.68	0.59	0.53	0.51	0.58	-0.15	FALSE	0.58	-0.68	-0.07	0.05	-0.07	C2
TCGA-WY-A85C	TCGA-WY-A85C-01A-11R-A36H-07	FALSE	TRUE	-0.69	-0.66	0.27	-0.46	-0.4	-0.32	FALSE	0	-0.69	-0.01	-0.09	0.01	C1
TCGA-QH-A6XA	TCGA-QH-A6XA-01A-12R-A32Q-07	FALSE	TRUE	-0.69	-0.84	0.53	-0.61	-0.12	-0.29	FALSE	-0.17	-0.69	-0.07	-0.08	0.05	C1
TCGA-CS-6667	TCGA-CS-6667-01A-12R-2027-07	FALSE	TRUE	-0.69	-0.93	0.44	-0.61	-0.32	-0.43	FALSE	-0.16	-0.69	-0.04	-0.07	0.02	C1
TCGA-S9-A6TZ	TCGA-S9-A6TZ-01A-21R-A32Q-07	FALSE	TRUE	-0.7	0.37	0.54	0.08	0.08	-0.07	FALSE	-0.04	-0.7	-0.08	-0.01	-0.03	C1
TCGA-DU-A7TG	TCGA-DU-A7TG-01A-21R-A34R-07	FALSE	TRUE	-0.71	-0.43	0.73	-0.59	0.05	0.42	FALSE	1.09	-0.71	-0.06	-0.04	-0.01	C1
TCGA-P5-A733	TCGA-P5-A733-01A-11R-A32Q-07	FALSE	TRUE	-0.71	-1.16	0.47	-0.96	0	-0.36	FALSE	-0.13	-0.71	-0.05	-0.06	0.02	C1
TCGA-HT-7880	TCGA-HT-7880-01A-11R-2403-07	FALSE	TRUE	-0.72	-0.8	0.57	-0.47	-0.29	0.29	FALSE	1.33	-0.72	-0.07	-0.07	0.04	C1
TCGA-41-5651	TCGA-41-5651-01A-01R-1850-01	FALSE	TRUE	-0.72	0.18	0.31	0.03	-0.83	0.57	TRUE	-0.72	1.81	0.23	0.02	0.03	C2
TCGA-HW-8321	TCGA-HW-8321-01A-11R-2404-07	FALSE	TRUE	-0.73	0.11	0.5	-0.1	0.1	-0.17	FALSE	0.21	-0.73	-0.08	0	-0.03	C1
TCGA-28-5208	TCGA-28-5208-01A-01R-1850-01	FALSE	TRUE	-0.73	1.44	0.45	0.7	0.23	0.53	TRUE	-0.73	1.5	0.12	0.12	-0.02	C2
TCGA-WY-A85A	TCGA-WY-A85A-01A-21R-A36H-07	FALSE	TRUE	-0.75	-0.11	0.41	-0.36	-0.35	-0.42	FALSE	0.07	-0.75	-0.05	-0.11	0.04	C1
TCGA-HT-A61B	TCGA-HT-A61B-01A-11R-A29R-07	FALSE	TRUE	-0.75	1.02	0.51	0.73	-0.36	-0.39	FALSE	0.2	-0.75	0	-0.08	-0.05	C2
TCGA-HT-7482	TCGA-HT-7482-01A-11R-2027-07	FALSE	TRUE	-0.75	-0.52	0.66	-0.33	0.66	-0.43	FALSE	-0.59	-0.75	-0.11	0	0	C1
TCGA-P5-A780	TCGA-P5-A780-01A-12R-A32Q-07	FALSE	TRUE	-0.76	-0.35	0.2	-0.39	-0.69	-0.26	FALSE	0.33	-0.76	-0.05	-0.05	0	C2
TCGA-VM-A8CH	TCGA-VM-A8CH-01A-12R-A36H-07	FALSE	TRUE	-0.76	-0.06	0.4	0.2	-0.23	-0.26	FALSE	-0.11	-0.76	-0.09	-0.03	0	C2
TCGA-HT-A74H	TCGA-HT-A74H-01A-11R-A32Q-07	FALSE	TRUE	-0.76	0	0.37	0.28	-0.05	0.99	FALSE	1.03	-0.76	-0.1	-0.01	0.01	C2
TCGA-FG-A60L	TCGA-FG-A60L-01A-12R-A31N-07	FALSE	TRUE	-0.76	-0.53	0.67	0.06	0.07	-0.18	FALSE	0.96	-0.76	-0.05	-0.09	0.02	C2
TCGA-DB-A4XH	TCGA-DB-A4XH-01A-11R-A27Q-07	FALSE	TRUE	-0.78	-0.94	0.37	-0.94	-0.88	-0.27	FALSE	0.3	-0.78	-0.01	-0.12	0.04	C1
TCGA-S9-A7QX	TCGA-S9-A7QX-01A-11R-A34F-07	FALSE	TRUE	-0.8	-0.79	0.32	-0.49	-0.45	-0.48	FALSE	-0.18	-0.8	-0.01	-0.17	0.07	C1
TCGA-27-2523	TCGA-27-2523-01A-01R-1850-01	FALSE	TRUE	-0.81	1.03	0.51	0.75	3.28	1.08	TRUE	-0.81	1.82	0.19	0.09	0	C2
TCGA-FG-A710	TCGA-FG-A710-01A-12R-A33Z-07	FALSE	TRUE	-0.82	1.46	0.6	0.75	0.51	-0.13	FALSE	1.36	-0.82	-0.04	-0.04	-0.05	C1
TCGA-06-2559	TCGA-06-2559-01A-01R-1849-01	FALSE	TRUE	-0.82	0.86	0.5	0.53	2.04	0.16	TRUE	-0.82	1.46	0.14	0.14	-0.06	C2
TCGA-HT-8010	TCGA-HT-8010-01A-11R-2403-07	FALSE	TRUE	-0.83	-0.57	0.59	-0.35	-0.16	0.19	FALSE	1.12	-0.83	-0.09	-0.03	0.01	C1
TCGA-12-0821	TCGA-12-0821-01A-01R-1849-01	FALSE	TRUE	-0.83	0.37	0.42	0.18	-0.67	0.19	TRUE	-0.83	1.65	0.16	0.11	-0.02	C2
TCGA-HT-8109	TCGA-HT-8109-01A-11R-2404-07	FALSE	TRUE	-0.84	-0.27	0.69	-0.31	0.15	0.44	FALSE	0.39	-0.84	-0.08	-0.07	0.02	C1
TCGA-QH-A65S	TCGA-QH-A65S-01A-11R-A29R-07	FALSE	TRUE	-0.85	-0.8	0.41	-0.57	-0.3	-0.38	FALSE	0.28	-0.85	-0.08	-0.07	0.03	C1
TCGA-HT-7684	TCGA-HT-7684-01A-11R-2256-07	FALSE	TRUE	-0.86	-0.45	0.6	-0.36	-0.34	-0.45	FALSE	0.56	-0.86	-0.05	-0.02	-0.05	C2
TCGA-DH-A66D	TCGA-DH-A66D-01A-11R-A31N-07	FALSE	TRUE	-0.86	0	0.37	0.12	0.11	-0.19	FALSE	0.59	-0.86	-0.08	-0.05	-0.01	C2
TCGA-TQ-A7RW	TCGA-TQ-A7RW-01A-11R-A33Z-07	FALSE	TRUE	-0.87	0.39	0.41	0.25	0.03	-0.09	FALSE	0.04	-0.87	-0.1	-0.05	0.01	C2
TCGA-FG-8191	TCGA-FG-8191-01A-11R-2256-07	FALSE	TRUE	-0.87	0.04	0.68	0.05	0.84	0.18	FALSE	-0.48	-0.87	-0.1	0.04	-0.07	C2
TCGA-DU-A6S7	TCGA-DU-A6S7-01A-21R-A32Q-07	FALSE	TRUE	-0.89	-1.23	0.36	-0.55	0.6	-0.57	FALSE	0.49	-0.89	-0.05	-0.11	0.03	C1
TCGA-14-1402	TCGA-14-1402-02A-01R-2005-01	FALSE	TRUE	-0.91	1.94	0.93	0.84	0.64	2.06	TRUE	-0.91	0.73	0.09	0.07	-0.05	C2
TCGA-FG-A4MX	TCGA-FG-A4MX-01A-11R-A26U-07	FALSE	TRUE	-0.92	-1.12	0.1	-0.91	-1.09	-0.46	FALSE	0.5	-0.92	-0.02	-0.1	0	C1
TCGA-06-0129	TCGA-06-0129-01A-01R-1849-01	FALSE	TRUE	-0.92	1.45	0.3	0.93	0.9	0.01	FALSE	0.05	-0.92	0.01	-0.1	-0.07	C2
TCGA-QH-A6CU	TCGA-QH-A6CU-01A-11R-A31N-07	FALSE	TRUE	-0.93	-0.32	0.68	-0.38	-0.52	-0.36	FALSE	0.51	-0.93	-0.09	-0.03	-0.02	C1
TCGA-HW-7486	TCGA-HW-7486-01A-11R-2027-07	FALSE	TRUE	-0.93	-0.1	0.57	-0.23	-0.07	-0.18	FALSE	0.23	-0.93	-0.09	-0.07	0.02	C1
TCGA-DB-A4XC	TCGA-DB-A4XC-01A-11R-A26U-07	FALSE	TRUE	-0.94	-0.02	0.56	0.08	-0.49	0.19	FALSE	0.81	-0.94	-0.08	-0.04	-0.02	C1
TCGA-HT-7609	TCGA-HT-7609-01A-11R-2090-07	FALSE	TRUE	-0.95	-0.26	0.45	-0.27	0	-0.52	FALSE	-0.29	-0.95	-0.09	-0.05	-0.01	C2
TCGA-S9-A7R4	TCGA-S9-A7R4-01A-12R-A34R-07	FALSE	TRUE	-0.95	-0.19	0.21	-0.24	-0.06	-0.39	FALSE	0.36	-0.95	-0.1	0	-0.03	C1
TCGA-32-5222	TCGA-32-5222-01A-01R-1850-01	FALSE	TRUE	-0.95	2.44	0.81	0.89	1.11	0.22	TRUE	-0.95	0.47	0.05	0.06	-0.05	C2
TCGA-WY-A85B	TCGA-WY-A85B-01A-11R-A36H-07	FALSE	TRUE	-0.96	-0.15	0.36	0.06	-0.39	-0.18	FALSE	-0.25	-0.96	-0.05	-0.14	0.04	C1
TCGA-27-1831	TCGA-27-1831-01A-01R-1850-01	FALSE	TRUE	-0.96	2.39	0.93	1.24	2.98	1.3	TRUE	-0.96	0.32	0.03	0.05	-0.04	C2
TCGA-WY-A85D	TCGA-WY-A85D-01A-11R-A36H-07	FALSE	TRUE	-0.97	-0.89	0.52	-0.57	-0.36	-0.45	FALSE	-0.08	-0.97	-0.09	-0.08	0.03	C1
TCGA-WH-A86K	TCGA-WH-A86K-01A-11R-A36H-07	FALSE	TRUE	-0.98	-0.53	0.22	-0.49	-0.76	-0.33	FALSE	0.27	-0.98	-0.05	-0.1	0.03	C1
TCGA-FG-A70Y	TCGA-FG-A70Y-01A-12R-A34R-07	FALSE	TRUE	-0.99	-0.63	0.51	-0.37	-0.55	-0.3	FALSE	0.64	-0.99	-0.14	-0.06	0.05	C1
TCGA-FG-A87Q	TCGA-FG-A87Q-01A-11R-A36H-07	FALSE	TRUE	-0.99	2.28	0.58	0.99	1.97	0.43	FALSE	0.97	-0.99	-0.08	0.02	-0.09	C2
TCGA-S9-A7J3	TCGA-S9-A7J3-01A-21R-A34R-07	FALSE	TRUE	-0.99	-0.11	0.61	-0.26	-0.22	-0.32	FALSE	0.45	-0.99	-0.07	-0.06	-0.03	C1
TCGA-TQ-A7RR	TCGA-TQ-A7RR-01A-21R-A34F-07	FALSE	TRUE	-1.01	-0.42	0.44	-0.28	-0.01	-0.21	FALSE	0.64	-1.01	-0.11	-0.06	0.02	C2
TCGA-14-1829	TCGA-14-1829-01A-01R-1850-01	FALSE	TRUE	-1.01	1.41	0.96	0.72	0.51	1.32	TRUE	-1.01	0.35	0.02	0.04	-0.01	C2
TCGA-HT-7686	TCGA-HT-7686-01A-11R-2256-07	FALSE	TRUE	-1.01	0.55	0.56	0.78	0.6	0.48	FALSE	0.51	-1.01	-0.15	0.03	-0.05	C2
TCGA-TQ-A7RJ	TCGA-TQ-A7RJ-01A-11R-A33Z-07	FALSE	TRUE	-1.03	-0.63	0.5	-0.26	0.06	-0.36	FALSE	0.69	-1.03	-0.1	-0.09	0.04	C1
TCGA-DB-A64S	TCGA-DB-A64S-01A-11R-A29R-07	FALSE	TRUE	-1.05	-0.1	0.51	0.16	-0.47	-0.22	FALSE	0.05	-1.05	-0.11	-0.04	-0.01	C2
TCGA-DB-A75O	TCGA-DB-A75O-01A-11R-A32Q-07	FALSE	TRUE	-1.05	0.01	0.28	-0.08	-0.28	-0.36	FALSE	1.62	-1.05	-0.1	-0.03	-0.04	C2
TCGA-DU-7299	TCGA-DU-7299-01A-21R-2027-07	FALSE	TRUE	-1.05	-0.18	0.41	-0.04	-0.05	-0.24	FALSE	-0.35	-1.05	-0.09	-0.1	0.02	C1
TCGA-S9-A7R3	TCGA-S9-A7R3-01A-11R-A34R-07	FALSE	TRUE	-1.08	-0.42	0.53	-0.1	0.45	-0.22	FALSE	0.13	-1.08	-0.11	-0.04	0	C1
TCGA-DU-5871	TCGA-DU-5871-01A-12R-1708-07	FALSE	TRUE	-1.08	-0.17	0.53	-0.24	0.23	-0.39	FALSE	0.3	-1.08	-0.11	-0.04	-0.01	C1
TCGA-DU-A5TS	TCGA-DU-A5TS-01A-11R-A28M-07	FALSE	TRUE	-1.08	-0.8	0.36	-0.72	-0.69	-0.37	FALSE	0.71	-1.08	-0.04	-0.17	0.05	C1
TCGA-DU-7011	TCGA-DU-7011-01A-11R-2027-07	FALSE	TRUE	-1.1	0.76	0.27	0.32	0.16	0.04	FALSE	0.82	-1.1	-0.17	0	0.01	C1
TCGA-FG-8186	TCGA-FG-8186-01A-11R-2256-07	FALSE	TRUE	-1.14	1.13	0.73	0.51	0.58	0.07	FALSE	0.56	-1.14	-0.09	-0.01	-0.08	C1
TCGA-FG-8187	TCGA-FG-8187-01A-11R-2256-07	FALSE	TRUE	-1.14	-0.2	0.62	-0.43	0.13	-0.08	FALSE	0.15	-1.14	-0.09	-0.06	-0.01	C1
TCGA-TM-A84L	TCGA-TM-A84L-01A-11R-A36H-07	FALSE	TRUE	-1.16	-0.51	0.45	-0.07	0.53	0.14	FALSE	1.07	-1.16	-0.15	-0.03	0	C1
TCGA-DU-7015	TCGA-DU-7015-01A-11R-2027-07	FALSE	TRUE	-1.17	0.74	0.4	0.53	0.55	0.26	FALSE	-0.25	-1.17	-0.09	-0.09	0	C1
TCGA-HT-7602	TCGA-HT-7602-01A-21R-2090-07	FALSE	TRUE	-1.17	-0.26	0.56	-0.34	-0.12	-0.27	FALSE	0.1	-1.17	-0.12	-0.05	0	C1
TCGA-FG-5964	TCGA-FG-5964-01A-11R-1708-07	FALSE	TRUE	-1.19	-0.11	0.42	0.34	-0.2	0	FALSE	1.71	-1.19	-0.08	-0.11	0.01	C1
TCGA-DB-A64L	TCGA-DB-A64L-01A-11R-A29R-07	FALSE	TRUE	-1.2	-0.03	0.76	0.12	-0.06	0.23	FALSE	0.41	-1.2	-0.04	-0.13	-0.02	C1
TCGA-S9-A6U8	TCGA-S9-A6U8-01A-21R-A33Z-07	FALSE	TRUE	-1.21	-0.62	0.44	-0.25	0.42	-0.44	FALSE	0.49	-1.21	-0.16	-0.05	0.02	C1
TCGA-S9-A6WQ	TCGA-S9-A6WQ-01A-12R-A34F-07	FALSE	TRUE	-1.22	-0.16	0.48	-0.04	-0.25	-0.15	FALSE	1.12	-1.22	-0.12	-0.09	0.03	C1
TCGA-DH-A7UV	TCGA-DH-A7UV-01A-12R-A34F-07	FALSE	TRUE	-1.23	-1.01	0.36	-0.58	-0.33	-0.5	FALSE	0.43	-1.23	-0.11	-0.11	0.04	C1
TCGA-FG-6690	TCGA-FG-6690-01A-11R-1896-07	FALSE	TRUE	-1.24	-0.4	0.41	-0.15	-0.16	-0.09	FALSE	0.19	-1.24	-0.14	-0.05	0	C1
TCGA-FG-6691	TCGA-FG-6691-01A-11R-1896-07	FALSE	TRUE	-1.24	-0.08	0.41	0.12	0.34	-0.34	FALSE	-0.03	-1.24	-0.15	-0.03	-0.02	C1
TCGA-DU-A76O	TCGA-DU-A76O-01A-11R-A32Q-07	FALSE	TRUE	-1.24	-0.28	0.37	-0.03	-1.11	-0.44	FALSE	1.35	-1.24	-0.09	-0.16	0.05	C1
TCGA-FG-6689	TCGA-FG-6689-01A-11R-1896-07	FALSE	TRUE	-1.25	-0.36	0.59	-0.1	0.21	0.07	FALSE	0.94	-1.25	-0.14	-0.06	0.01	C1
TCGA-E1-A7Z4	TCGA-E1-A7Z4-01A-11R-A34R-07	FALSE	TRUE	-1.25	-0.06	0.47	-0.24	-0.27	-0.45	FALSE	0.24	-1.25	-0.11	-0.08	0	C1
TCGA-E1-A7YK	TCGA-E1-A7YK-01A-11R-A34F-07	FALSE	TRUE	-1.27	0.62	0.36	0.92	-0.29	1.13	FALSE	1.09	-1.27	-0.13	0	-0.05	C2
TCGA-S9-A7R2	TCGA-S9-A7R2-01A-21R-A34R-07	FALSE	TRUE	-1.27	0.46	0.45	0.82	0.48	1.52	FALSE	1.05	-1.27	-0.13	-0.03	-0.03	C2
TCGA-RY-A847	TCGA-RY-A847-01A-11R-A36H-07	FALSE	TRUE	-1.28	-0.01	0.55	-0.09	-0.41	0.01	FALSE	1.09	-1.28	-0.1	-0.11	0.02	C1
TCGA-E1-5303	TCGA-E1-5303-01A-01R-1470-07	FALSE	TRUE	-1.29	-0.35	0.52	-0.09	-0.21	-0.33	FALSE	0.36	-1.29	-0.15	-0.05	0	C1
TCGA-HT-7854	TCGA-HT-7854-01A-11R-2256-07	FALSE	TRUE	-1.29	0.48	0.7	0.27	1.03	0.27	FALSE	0.51	-1.29	-0.16	0.07	-0.1	C2
TCGA-HW-A5KK	TCGA-HW-A5KK-01A-11R-A27Q-07	FALSE	TRUE	-1.29	0.09	0.33	0.62	1.05	0.69	FALSE	1.2	-1.29	-0.15	0.02	-0.06	C2
TCGA-DU-8163	TCGA-DU-8163-01A-11R-2256-07	FALSE	TRUE	-1.32	-0.19	0.35	0.2	0.47	0	FALSE	0.48	-1.32	-0.14	-0.08	0.02	C1
TCGA-HT-7620	TCGA-HT-7620-01A-11R-2256-07	FALSE	TRUE	-1.32	-0.62	0.54	-0.3	-0.17	-0.22	FALSE	-0.04	-1.32	-0.09	-0.12	0.03	C1
TCGA-FG-8182	TCGA-FG-8182-01A-11R-2256-07	FALSE	TRUE	-1.33	-0.63	0.49	-0.37	0.19	-0.1	FALSE	-0.15	-1.33	-0.12	-0.1	0.02	C1
TCGA-VM-A8CF	TCGA-VM-A8CF-01A-11R-A36H-07	FALSE	TRUE	-1.33	-0.22	0.48	0.21	-0.12	-0.24	FALSE	0.89	-1.33	-0.12	-0.09	0.01	C2
TCGA-S9-A6WO	TCGA-S9-A6WO-01A-21R-A34F-07	FALSE	TRUE	-1.34	-0.54	0.46	-0.32	0.2	-0.39	FALSE	-0.12	-1.34	-0.1	-0.13	0.03	C1
TCGA-HT-7479	TCGA-HT-7479-01A-11R-2027-07	FALSE	TRUE	-1.36	-0.32	0.59	0.02	0.48	-0.04	FALSE	0.15	-1.36	-0.16	-0.04	-0.01	C1
TCGA-HW-A5KL	TCGA-HW-A5KL-01A-11R-A27Q-07	FALSE	TRUE	-1.37	-1.02	0.2	-0.72	-0.62	-0.41	FALSE	0.28	-1.37	-0.1	-0.15	0.05	C1
TCGA-HT-8013	TCGA-HT-8013-01A-11R-2403-07	FALSE	TRUE	-1.4	0.55	0.41	0.08	-0.32	-0.47	FALSE	0.42	-1.4	-0.11	-0.09	-0.03	C2
TCGA-DU-8167	TCGA-DU-8167-01A-11R-2256-07	FALSE	TRUE	-1.44	0.38	0.5	0.08	0.19	-0.16	FALSE	0.48	-1.44	-0.1	-0.1	-0.02	C2
TCGA-CS-4942	TCGA-CS-4942-01A-01R-1470-07	FALSE	TRUE	-1.45	1	0.62	0.88	0.6	-0.14	FALSE	0.54	-1.45	-0.12	-0.08	-0.03	C1
TCGA-DU-A7TI	TCGA-DU-A7TI-01A-11R-A33Z-07	FALSE	TRUE	-1.47	1.04	0.65	0.46	1.25	-0.25	FALSE	0.85	-1.47	-0.07	-0.02	-0.14	C1
TCGA-S9-A6TU	TCGA-S9-A6TU-01A-12R-A32Q-07	FALSE	TRUE	-1.47	-0.57	0.18	-0.26	-0.17	-0.39	FALSE	1.28	-1.47	-0.1	-0.1	-0.01	C1
TCGA-TQ-A7RH	TCGA-TQ-A7RH-01A-12R-A34F-07	FALSE	TRUE	-1.48	-0.3	0.29	0.03	0.28	-0.25	FALSE	1.06	-1.48	-0.12	-0.12	0.02	C2
TCGA-P5-A5EZ	TCGA-P5-A5EZ-01A-11R-A27Q-07	FALSE	TRUE	-1.48	0.01	0.14	0.22	-0.36	1.25	FALSE	0.46	-1.48	-0.06	-0.16	0.01	C1
TCGA-HT-8108	TCGA-HT-8108-01A-11R-2404-07	FALSE	TRUE	-1.61	0.6	0.38	0.19	-0.11	-0.39	FALSE	-0.01	-1.61	-0.1	-0.14	-0.01	C1
TCGA-HT-A615	TCGA-HT-A615-01A-11R-A29R-07	FALSE	TRUE	-1.63	0.6	0.71	0.65	1.08	0.34	FALSE	0.25	-1.63	-0.14	-0.13	0.01	C1
TCGA-S9-A6U9	TCGA-S9-A6U9-01A-11R-A32Q-07	FALSE	TRUE	-1.65	-0.33	0.26	-0.12	-0.06	0.04	FALSE	1.07	-1.65	-0.17	-0.01	-0.06	C2
TCGA-WY-A858	TCGA-WY-A858-01A-11R-A36H-07	FALSE	TRUE	-1.66	-0.25	0.13	0.12	-0.36	-0.13	FALSE	1.22	-1.66	-0.12	-0.11	-0.01	C1
TCGA-CS-5393	TCGA-CS-5393-01A-01R-1470-07	FALSE	TRUE	-1.69	-0.51	0.34	-0.36	-0.19	-0.07	FALSE	0.65	-1.69	-0.17	-0.14	0.06	C1
TCGA-FN-7833	TCGA-FN-7833-01A-11R-2090-07	FALSE	TRUE	-1.75	1.53	0.64	0.8	1.86	-0.38	FALSE	0.48	-1.75	-0.1	-0.03	-0.14	C1
TCGA-HW-A5KM	TCGA-HW-A5KM-01A-11R-A27Q-07	FALSE	TRUE	-2.22	2.78	0.4	1.77	1.84	0.12	FALSE	0.66	-2.22	-0.21	-0.03	-0.12	C2
TCGA-CS-6290	TCGA-CS-6290-01A-11R-1708-07	FALSE	TRUE	-2.3	0.85	0.47	0.69	0.56	0.41	FALSE	1.04	-2.3	-0.22	-0.07	-0.06	C1
TCGA-DB-A64W	TCGA-DB-A64W-01A-11R-A29R-07	TRUE	FALSE	1.16	-1.02	0.78	-0.81	-0.54	0.08	FALSE	-0.7	1.16	0.18	-0.09	0.08	C1
