# Supplementary material for: CLCF1 Is a Novel Potential Immune-Related Target With Predictive Value for Prognosis and Immunotherapy Response in Glioma
Source: Front Immunol. 2022 Feb 21;13:810832. doi: 10.3389/fimmu.2022.810832 (PMC8898905; doi:10.3389/fimmu.2022.810832)
Supplement: Supplementary file 17 [file Table_6.xlsx]

## Sheet: Sheet1
Supplementary Table S6: The detail TIDE data of patients from CGGA
Patient	No benefits	Responder	TIDE	IFNG	MSI Expr Sig	Merck18	CD274	CD8	CTL.flag	Dysfunction	Exclusion	MDSC	CAF	TAM M2	cluster
CGGA_D26	FALSE	FALSE	2.61	0.78	0.39	0.63	2.03	-0.05	FALSE	-0.48	2.61	0.17	0.29	-0.07	C2
CGGA_1299	FALSE	FALSE	2.36	0.81	0.25	0.06	-0.23	-0.27	FALSE	-0.77	2.36	0.15	0.24	-0.04	C2
CGGA_1354	FALSE	FALSE	2.26	-0.15	0.21	-0.3	-0.17	-0.09	FALSE	-0.64	2.26	0.21	0.11	0.01	C2
CGGA_1713	FALSE	FALSE	2.22	-0.56	0.47	-0.37	-0.4	-0.51	FALSE	-0.76	2.22	0.26	0.01	0.05	C1
CGGA_274	FALSE	FALSE	2.21	0.54	0.35	0.13	-0.38	-0.41	FALSE	-0.71	2.21	0.14	0.23	-0.04	C2
CGGA_1807	FALSE	FALSE	2.15	-0.62	0.28	-0.33	-0.43	-0.57	FALSE	-1.73	2.15	0.26	0.01	0.04	C1
CGGA_1833	FALSE	FALSE	2.12	1.3	0.37	-0.06	0.82	-0.17	FALSE	-0.82	2.12	0.19	0.16	-0.05	C2
CGGA_1758	FALSE	FALSE	2.12	-0.86	0.16	-0.76	0.11	-0.48	FALSE	-0.88	2.12	0.22	0.09	0	C2
CGGA_831	FALSE	FALSE	2.12	0.24	0.42	0.24	0.1	0.1	FALSE	-0.12	2.12	0.13	0.23	-0.03	C2
CGGA_P421	FALSE	FALSE	2.09	0.25	0.6	0.29	0.12	0.2	FALSE	-1.21	2.09	0.19	0.09	0.03	C2
CGGA_1430	TRUE	FALSE	2.08	-1.12	0.13	-0.88	-0.83	-0.29	FALSE	-1.41	2.08	0.25	0	0.05	C1
CGGA_406	FALSE	FALSE	2.05	-0.5	0.38	-0.71	-0.54	-0.04	FALSE	-1.66	2.05	0.25	-0.02	0.06	C1
CGGA_509	FALSE	FALSE	2.04	-0.49	0.41	-0.5	0.12	-0.29	FALSE	-1.35	2.04	0.18	0.12	0	C2
CGGA_1908	FALSE	FALSE	2.03	0.21	0.41	0.28	-0.53	0.15	FALSE	-0.77	2.03	0.18	0.12	0	C2
CGGA_1070	FALSE	FALSE	2	1.04	0.17	0.4	0	0.05	FALSE	-0.03	2	0.13	0.2	-0.04	C2
CGGA_1332	FALSE	FALSE	1.98	0.26	0.16	-0.25	-0.72	-0.64	FALSE	-0.87	1.98	0.21	0.08	0.01	C2
CGGA_1032	FALSE	FALSE	1.94	0.28	0.06	0.7	0.85	1.41	TRUE	1.94	-1.54	-0.15	0	-0.06	C2
CGGA_1588	FALSE	FALSE	1.93	0.22	0.49	2.23	4.5	1.19	TRUE	1.93	-1.22	-0.07	-0.09	-0.02	C1
CGGA_P319	FALSE	FALSE	1.92	0.13	0.17	-0.02	-0.74	-0.39	FALSE	-1.21	1.92	0.24	0.03	0.02	C1
CGGA_1491	FALSE	FALSE	1.91	-0.04	0.28	0.07	-0.33	-0.39	FALSE	-1.49	1.91	0.21	0.03	0.03	C2
CGGA_1214	FALSE	FALSE	1.91	0.69	0.49	0.05	-0.14	-0.37	FALSE	-1.09	1.91	0.15	0.13	0	C1
CGGA_107	FALSE	FALSE	1.89	0.06	0.23	-0.15	0.18	-0.58	FALSE	-0.89	1.89	0.14	0.2	-0.05	C2
CGGA_1370	FALSE	FALSE	1.87	-0.02	0.22	-0.34	-0.49	-0.24	FALSE	-1.04	1.87	0.15	0.11	0	C1
CGGA_1081	FALSE	FALSE	1.87	0.31	0.31	0.23	-0.36	1	FALSE	-0.66	1.87	0.13	0.15	0	C1
CGGA_1387	FALSE	FALSE	1.86	0.06	0.18	-0.6	-0.24	-0.3	FALSE	-1.57	1.86	0.16	0.12	-0.01	C2
CGGA_D32	FALSE	FALSE	1.85	1.55	0.13	0.58	0.67	-0.15	FALSE	-0.48	1.85	0.08	0.26	-0.06	C2
CGGA_P31	FALSE	FALSE	1.84	0.27	0.73	0.85	-0.02	1	TRUE	1.84	-0.01	-0.04	0.09	-0.05	C2
CGGA_106	FALSE	FALSE	1.83	0.85	0.77	1.25	-0.43	1.67	TRUE	1.83	-1.66	-0.17	-0.02	-0.04	C2
CGGA_1262	FALSE	FALSE	1.81	0.52	0.02	0.64	0.4	1.43	TRUE	1.81	-0.54	-0.1	0.11	-0.07	C2
CGGA_P30	FALSE	FALSE	1.81	-0.4	0.1	0.14	-0.51	-0.23	FALSE	-0.43	1.81	0.15	0.12	0	C2
CGGA_1343	FALSE	FALSE	1.8	0.25	0.58	0.04	0.84	-0.23	FALSE	-1.78	1.8	0.17	0.11	-0.02	C2
CGGA_1142	FALSE	FALSE	1.78	-0.16	0.4	0.06	-0.06	-0.58	FALSE	-0.52	1.78	0.19	0.06	0.01	C2
CGGA_1560	FALSE	FALSE	1.77	0.12	0.47	-0.04	0.32	-0.1	FALSE	-1.04	1.77	0.22	0.01	0.03	C2
CGGA_789	FALSE	FALSE	1.75	1.26	0.38	1.17	0.65	1.32	TRUE	1.75	-0.86	-0.16	0.12	-0.08	C2
CGGA_1091	FALSE	FALSE	1.74	0.46	0.41	-0.02	0.02	-0.39	FALSE	-0.68	1.74	0.11	0.2	-0.05	C2
CGGA_1610	FALSE	FALSE	1.74	0.12	0.5	2.02	0.3	1.3	TRUE	1.74	-0.37	-0.02	-0.03	0.01	C1
CGGA_P358	FALSE	FALSE	1.73	0.92	0.79	0.95	0.79	1.48	TRUE	1.73	-0.84	-0.1	-0.02	-0.01	C2
CGGA_P175	FALSE	FALSE	1.73	0.23	0.05	0.63	0.74	1.14	TRUE	1.73	-1.46	-0.11	-0.04	-0.04	C1
CGGA_1608	FALSE	FALSE	1.73	2.71	0.7	2.57	1.21	3.9	TRUE	1.73	-1.42	0	-0.15	-0.06	C1
CGGA_1472	FALSE	FALSE	1.72	-0.98	0.29	0.64	0.29	0.8	TRUE	1.72	-1.03	-0.04	-0.11	0.01	C2
CGGA_1702	FALSE	FALSE	1.72	0.08	0.43	-0.25	-0.57	-0.34	FALSE	-2.06	1.72	0.14	0.1	0.01	C1
CGGA_1205	FALSE	FALSE	1.71	0.1	0.02	0.32	0.82	1	TRUE	1.71	-1.15	-0.09	-0.03	-0.04	C1
CGGA_568	FALSE	FALSE	1.7	0.26	0.73	0.89	0.25	0.71	TRUE	1.7	-1.22	-0.05	-0.07	-0.06	C1
CGGA_1024	FALSE	FALSE	1.69	0.59	0.37	0.27	0.3	-0.21	FALSE	-0.73	1.69	0.1	0.2	-0.05	C2
CGGA_P411	FALSE	FALSE	1.68	0.81	0.57	0.25	0.34	-0.18	FALSE	-0.98	1.68	0.17	0.06	0.01	C2
CGGA_1571	FALSE	FALSE	1.65	-0.44	0.87	0.73	1.11	0.22	TRUE	1.65	-0.49	-0.01	-0.11	0.05	C1
CGGA_1690	FALSE	FALSE	1.65	0.15	0.41	0.17	-0.05	-0.24	FALSE	0.22	1.65	0.14	0.13	-0.03	C2
CGGA_1615	FALSE	FALSE	1.64	-0.4	0.56	1.29	0.23	1.01	TRUE	1.64	-0.85	-0.04	-0.07	-0.01	C1
CGGA_1700	FALSE	FALSE	1.63	-0.12	0.75	0.5	0.23	0.18	TRUE	1.63	-0.4	-0.02	-0.05	0.01	C1
CGGA_1749	FALSE	FALSE	1.61	-0.39	0.15	-0.77	0.01	-0.69	FALSE	0.13	1.61	0.18	0.05	0	C2
CGGA_1866	FALSE	FALSE	1.6	-0.11	0.47	-0.49	0.02	-0.55	FALSE	-1.06	1.6	0.17	0.1	-0.04	C2
CGGA_2129	FALSE	FALSE	1.6	-0.08	0.49	0.17	-0.36	0.27	FALSE	-0.67	1.6	0.15	0.02	0.07	C1
CGGA_1381	FALSE	FALSE	1.6	0.06	0.29	-0.58	-0.58	-0.31	FALSE	-1.52	1.6	0.18	0.05	0.02	C2
CGGA_1820	FALSE	FALSE	1.59	-0.2	0.44	-0.1	0.5	0.1	FALSE	-0.62	1.59	0.18	0.06	-0.01	C2
CGGA_1503	FALSE	FALSE	1.58	0.25	0.02	0.36	1.33	0.94	TRUE	1.58	-1.39	-0.11	0	-0.08	C2
CGGA_J023	FALSE	FALSE	1.57	-0.13	0.44	-0.36	-0.54	-0.23	FALSE	-1.92	1.57	0.19	-0.02	0.06	C1
CGGA_2121	FALSE	FALSE	1.56	1.34	0.25	1.37	0.15	1.61	TRUE	1.56	0.51	-0.05	0.2	-0.06	C2
CGGA_P316	FALSE	FALSE	1.55	-0.35	0.85	0.82	0.17	0.51	TRUE	1.55	-0.69	-0.02	-0.1	0.02	C1
CGGA_1567	FALSE	FALSE	1.55	1.45	0.81	1.54	0.3	1.73	TRUE	1.55	-0.77	0	-0.1	-0.01	C2
CGGA_1460	FALSE	FALSE	1.55	1.07	0.33	0.07	-0.23	0.17	FALSE	0.15	1.55	0.12	0.15	-0.05	C2
CGGA_1533	FALSE	FALSE	1.55	0.82	0.47	1.32	0.4	0.9	TRUE	1.55	-0.25	-0.02	0.05	-0.05	C2
CGGA_1134	FALSE	FALSE	1.54	0.55	0.32	0.22	2.84	-0.35	FALSE	-0.46	1.54	0.1	0.24	-0.12	C2
CGGA_850	FALSE	FALSE	1.54	2.01	0.28	0.56	0.56	-0.45	FALSE	-0.9	1.54	0.08	0.19	-0.05	C2
CGGA_1086	FALSE	FALSE	1.54	0.1	0.02	0.42	0.66	1.05	TRUE	1.54	-0.89	-0.07	0.01	-0.06	C2
CGGA_1444	FALSE	FALSE	1.54	0.22	0.55	0.03	-0.37	-0.68	FALSE	-0.81	1.54	0.2	-0.02	0.04	C1
CGGA_1514	FALSE	FALSE	1.54	-0.26	0.04	0.35	0.65	0.68	TRUE	1.54	-0.84	-0.05	-0.02	-0.03	C1
CGGA_1535	FALSE	FALSE	1.52	1.32	0.63	2.56	0.21	1.75	TRUE	1.52	-1.81	-0.17	-0.02	-0.07	C2
CGGA_457	FALSE	FALSE	1.52	-0.61	0.22	-0.61	-0.67	-0.08	FALSE	-1.53	1.52	0.24	-0.08	0.06	C2
CGGA_1461	FALSE	FALSE	1.51	0.29	0.44	0.17	0.36	-0.06	FALSE	-0.71	1.51	0.12	0.1	0	C2
CGGA_1231	FALSE	FALSE	1.48	1.49	0.18	1.75	1.34	1.43	TRUE	1.48	-2.29	-0.19	-0.07	-0.08	C2
CGGA_1152	FALSE	FALSE	1.48	0.54	0.52	1.57	-0.09	0.59	TRUE	1.48	0.17	-0.03	0.07	-0.01	C2
CGGA_1551	FALSE	FALSE	1.47	0.51	0.58	2.31	1.6	1.05	TRUE	1.47	-0.34	-0.04	0.07	-0.07	C2
CGGA_1426	FALSE	FALSE	1.47	0.14	0.24	0.19	-0.56	-0.27	FALSE	-0.29	1.47	0.09	0.14	-0.01	C2
CGGA_P180	FALSE	FALSE	1.47	-0.08	0.04	0.32	0.9	0.78	TRUE	1.47	-1	-0.06	-0.03	-0.04	C2
CGGA_1459	FALSE	FALSE	1.47	1.01	0.43	-0.32	0.27	-0.58	FALSE	-0.5	1.47	0.13	0.14	-0.06	C2
CGGA_1819	FALSE	FALSE	1.47	-0.37	0.38	-0.27	-0.44	-0.39	FALSE	-0.17	1.47	0.14	0.1	-0.03	C2
CGGA_848	FALSE	FALSE	1.47	1.2	0.21	0.65	-0.08	-0.17	FALSE	-0.75	1.47	0.08	0.18	-0.04	C2
CGGA_P115	FALSE	FALSE	1.46	-0.14	0.06	0.61	0.96	0.96	TRUE	1.46	-1.37	-0.09	-0.06	-0.04	C2
CGGA_P100	FALSE	FALSE	1.46	-0.18	0.38	0.06	-0.1	-0.16	FALSE	-0.35	1.46	0.16	0.05	0.01	C2
CGGA_1773	FALSE	FALSE	1.46	0.89	0.53	0.24	0.32	0.03	FALSE	-0.42	1.46	0.16	0.13	-0.08	C2
CGGA_1487	FALSE	FALSE	1.46	-0.44	0.65	-0.2	-0.48	-0.2	FALSE	0.31	1.46	0.14	0.03	0.04	C2
CGGA_1542	FALSE	FALSE	1.45	0.16	0.1	0.6	0.79	0.96	TRUE	1.45	-1.66	-0.12	-0.08	-0.03	C1
CGGA_P25	FALSE	FALSE	1.45	0.32	0.03	0.5	2	0.93	TRUE	1.45	-1.13	-0.1	0.01	-0.06	C2
CGGA_P165	FALSE	FALSE	1.45	-0.45	0.13	-0.06	0.67	0.82	TRUE	1.45	-1.29	-0.06	-0.11	0	C1
CGGA_1624	FALSE	FALSE	1.44	0.11	0.5	0.21	0.19	-0.07	FALSE	-0.84	1.44	0.14	0.08	-0.02	C2
CGGA_D38	FALSE	FALSE	1.44	-0.24	0.63	-0.12	0.13	-0.32	FALSE	-1.3	1.44	0.1	0.09	0.03	C1
CGGA_1008	FALSE	FALSE	1.44	1.4	0.43	0.41	0.88	-0.45	FALSE	-0.93	1.44	0.12	0.15	-0.06	C2
CGGA_1862	FALSE	FALSE	1.44	0.09	0.65	-0.33	0.47	-0.21	FALSE	-1.29	1.44	0.16	0.07	-0.02	C2
CGGA_1095	FALSE	FALSE	1.44	0.39	0.29	0.4	-0.12	-0.31	FALSE	-0.71	1.44	0.15	0.08	-0.02	C2
CGGA_P265	FALSE	FALSE	1.43	0.44	0.02	0.4	1.48	0.98	TRUE	1.43	-1.4	-0.06	-0.07	-0.06	C1
CGGA_1606	FALSE	FALSE	1.43	0.56	0.45	0.13	-0.32	-0.15	FALSE	-1.68	1.43	0.16	0.04	0.01	C1
CGGA_1630	FALSE	FALSE	1.43	-0.42	0.88	0.57	-0.03	0.33	TRUE	1.43	-0.37	-0.01	-0.08	0.05	C1
CGGA_1529	FALSE	FALSE	1.42	-0.54	0.51	-0.12	-0.73	-0.28	FALSE	-0.2	1.42	0.16	0	0.05	C1
CGGA_1462	FALSE	FALSE	1.42	-0.13	0.27	0.47	1.3	-0.34	FALSE	0.07	1.42	0.08	0.15	-0.03	C2
CGGA_1137	FALSE	FALSE	1.4	-0.01	0.05	0.47	0.75	0.95	TRUE	1.4	-1.24	-0.07	-0.06	-0.04	C1
CGGA_1001	FALSE	FALSE	1.4	2	0.3	2.31	1.47	2.29	TRUE	1.4	-1.26	-0.18	0.13	-0.12	C2
CGGA_1814	FALSE	FALSE	1.4	0.82	0.33	0.43	1.63	0.91	FALSE	0.08	1.4	0.07	0.23	-0.09	C2
CGGA_P106	FALSE	FALSE	1.39	0.09	0.15	-0.28	0.45	0.55	FALSE	0.52	1.39	0.17	0.09	-0.05	C2
CGGA_P310	FALSE	FALSE	1.39	-0.3	0.85	0.96	0.31	0.61	TRUE	1.39	-0.58	-0.01	-0.08	0.01	C1
CGGA_1175	FALSE	FALSE	1.39	0.42	0.16	-0.27	-0.41	0	FALSE	-1.61	1.39	0.18	0.03	-0.01	C2
CGGA_1486	FALSE	FALSE	1.39	0.08	0.03	0.35	1.35	1.06	TRUE	1.39	-0.94	-0.06	-0.01	-0.05	C2
CGGA_834	FALSE	FALSE	1.39	0.28	0.45	0.18	0.4	-0.39	FALSE	-1.24	1.39	0.1	0.12	-0.02	C2
CGGA_P164	FALSE	FALSE	1.39	0.19	0.08	0.61	1.17	0.97	TRUE	1.39	-1.13	-0.07	-0.03	-0.05	C2
CGGA_P178	FALSE	FALSE	1.38	-0.13	0.16	-0.04	0.81	1.13	TRUE	1.38	-1.56	-0.1	-0.09	-0.02	C1
CGGA_P205	FALSE	FALSE	1.37	-0.08	0.05	0.61	1.14	1.07	TRUE	1.37	-1.25	-0.08	-0.05	-0.04	C2
CGGA_D56	FALSE	FALSE	1.37	-0.05	0.27	-0.04	0.49	-0.27	FALSE	-0.33	1.37	0.1	0.11	0	C1
CGGA_P98	FALSE	FALSE	1.35	-0.04	0.89	0.52	-0.1	0.7	TRUE	1.35	-0.53	-0.04	-0.1	0.05	C1
CGGA_1520	FALSE	FALSE	1.35	0.67	0.89	0.28	0.37	0.56	TRUE	1.35	-0.68	-0.05	-0.05	0.01	C1
CGGA_1678	FALSE	FALSE	1.34	0.05	0.04	0.41	0.93	0.78	TRUE	1.34	-0.81	-0.07	0.02	-0.05	C2
CGGA_1597	FALSE	FALSE	1.34	0.6	0.51	0.86	0.39	1.05	TRUE	1.34	-0.28	-0.04	0.03	-0.03	C2
CGGA_1785	FALSE	FALSE	1.34	-0.02	0.46	-0.14	-0.02	-0.27	FALSE	-0.86	1.34	0.21	-0.05	0.03	C2
CGGA_1425	FALSE	FALSE	1.34	-0.33	0.17	-0.07	-0.3	-0.3	FALSE	-0.42	1.34	0.17	-0.01	0.03	C1
CGGA_1375	FALSE	FALSE	1.33	-0.16	0.38	-0.4	-0.61	-0.33	FALSE	-1.71	1.33	0.19	-0.06	0.06	C1
CGGA_1120	FALSE	FALSE	1.32	-0.32	0.1	0.02	0.72	0.82	TRUE	1.32	-1.15	-0.05	-0.09	-0.02	C1
CGGA_1198	FALSE	FALSE	1.32	-0.27	0.11	0	0.84	1.02	TRUE	1.32	-1.5	-0.08	-0.12	-0.01	C1
CGGA_1946	FALSE	FALSE	1.32	0.65	0.21	0.48	2.29	0.25	FALSE	0	1.32	0.13	0.15	-0.08	C2
CGGA_1649	FALSE	FALSE	1.31	-0.42	0.73	1.21	0.15	0.48	TRUE	1.31	-0.31	0.02	-0.08	0.02	C1
CGGA_1714	FALSE	FALSE	1.31	-0.15	0.83	0.98	0.03	0.74	TRUE	1.31	-0.64	-0.02	-0.09	0.01	C1
CGGA_1113	FALSE	FALSE	1.31	0.01	0.36	-0.29	-0.45	-0.31	FALSE	-1.28	1.31	0.1	0.05	0.04	C1
CGGA_P23	FALSE	FALSE	1.31	-0.19	0.09	0.44	0.86	0.95	TRUE	1.31	-1.61	-0.11	-0.08	-0.03	C1
CGGA_P87	FALSE	FALSE	1.3	0.01	0.18	0.34	-0.37	0.7	TRUE	1.3	-0.23	0.03	-0.03	-0.02	C2
CGGA_P468	FALSE	FALSE	1.3	0.03	0.84	0.14	-0.44	-0.12	FALSE	-1.23	1.3	0.16	-0.04	0.07	C1
CGGA_1434	FALSE	FALSE	1.3	0.66	0.36	0.47	1.39	0.3	TRUE	1.3	-0.09	-0.05	0.15	-0.12	C2
CGGA_1548	FALSE	FALSE	1.3	0.25	0.41	1.2	-0.25	1.43	TRUE	1.3	0.67	0.05	0.05	0	C2
CGGA_P199	FALSE	FALSE	1.3	-0.31	0.71	0	1.47	0.14	FALSE	0.19	1.3	0.12	0.09	-0.01	C2
CGGA_P585	FALSE	FALSE	1.3	1.23	0.53	0.68	0.43	1.25	FALSE	-0.22	1.3	0.06	0.2	-0.08	C2
CGGA_1057	FALSE	FALSE	1.3	1.29	0.55	1.6	0.74	1.43	TRUE	1.3	-1.17	-0.14	0.01	-0.03	C2
CGGA_1192	FALSE	FALSE	1.29	-0.17	0.3	0.16	-0.11	0.51	TRUE	1.29	-1.03	-0.11	0	-0.04	C2
CGGA_1791	FALSE	FALSE	1.29	0.01	0.12	0.35	0.75	0.94	TRUE	1.29	-1.54	-0.1	-0.09	-0.03	C1
CGGA_1670	FALSE	FALSE	1.28	0.47	0.24	0.32	-0.37	0.48	FALSE	-0.04	1.28	0.1	0.09	0.01	C2
CGGA_1680	FALSE	FALSE	1.28	0.67	0.26	1.21	0.49	0.57	TRUE	1.28	-1.96	-0.12	-0.12	-0.06	C2
CGGA_P610	FALSE	FALSE	1.27	0.56	0.79	0.35	0.57	1	TRUE	1.27	-0.98	-0.06	-0.01	-0.05	C2
CGGA_P153	FALSE	FALSE	1.26	-0.65	0.1	-0.06	0.93	0.83	TRUE	1.26	-1.5	-0.09	-0.1	-0.01	C1
CGGA_1391	FALSE	FALSE	1.26	0.22	0.69	0.06	0.55	-0.35	FALSE	0.29	1.26	0.12	0.09	-0.03	C2
CGGA_1443	FALSE	FALSE	1.25	1.27	0.56	2.19	1.05	1.45	TRUE	1.25	-1.42	-0.15	0.04	-0.09	C2
CGGA_P308	FALSE	FALSE	1.24	-0.35	0.87	-0.02	-0.21	0.38	TRUE	1.24	-0.2	0.01	-0.1	0.06	C1
CGGA_1474	FALSE	FALSE	1.24	0.07	0.22	0.02	0.67	0.77	TRUE	1.24	-1.7	-0.12	-0.09	-0.03	C1
CGGA_1666	FALSE	FALSE	1.23	0.28	0.05	0.31	0.99	1.49	TRUE	1.23	-1.32	-0.07	-0.05	-0.06	C2
CGGA_P136	FALSE	FALSE	1.23	-0.09	0.1	0.15	0.94	0.84	TRUE	1.23	-1.31	-0.08	-0.06	-0.03	C1
CGGA_703	FALSE	FALSE	1.23	1.79	0.36	1.36	0.45	1.85	TRUE	1.23	0.83	-0.02	0.21	-0.06	C2
CGGA_1679	FALSE	FALSE	1.23	-0.98	0.95	0.39	0.07	0.38	TRUE	1.23	-0.18	0.02	-0.09	0.05	C1
CGGA_P438	FALSE	FALSE	1.23	0.29	0.5	0.22	-0.31	0.1	FALSE	0.33	1.23	0.05	0.12	0.01	C1
CGGA_1857	FALSE	FALSE	1.22	1.5	0.78	1.56	0.27	1.29	TRUE	1.22	-0.59	-0.1	0.05	-0.04	C2
CGGA_2008	FALSE	FALSE	1.22	0.72	0.55	0.98	0.09	1.65	TRUE	1.22	-0.41	-0.09	0.07	-0.03	C2
CGGA_1634	FALSE	FALSE	1.22	2.36	0.39	1.96	0.41	1.3	TRUE	1.22	0.73	0.1	0.05	-0.04	C2
CGGA_D09	FALSE	FALSE	1.22	0.16	0.27	0.21	0.43	-0.16	FALSE	0.17	1.22	0.09	0.1	-0.02	C2
CGGA_1648	FALSE	FALSE	1.21	-0.52	0.92	0.8	0.18	0.32	TRUE	1.21	-0.58	-0.02	-0.08	0.02	C1
CGGA_1696	FALSE	FALSE	1.2	0.35	0.16	0.48	1.33	1.27	TRUE	1.2	-1.47	-0.1	-0.05	-0.05	C1
CGGA_2003	FALSE	FALSE	1.2	0.69	0.88	0.69	0.08	0.91	TRUE	1.2	-0.71	-0.1	0	0	C2
CGGA_1494	FALSE	FALSE	1.2	-0.16	0.09	-0.11	0.86	0.92	TRUE	1.2	-1.47	-0.09	-0.08	-0.03	C1
CGGA_1424	FALSE	FALSE	1.2	-0.45	0.16	0.05	0.81	1.06	TRUE	1.2	-1.43	-0.08	-0.1	-0.01	C1
CGGA_1760	FALSE	FALSE	1.2	0.98	0.74	0.8	0.34	0.67	TRUE	1.2	-0.19	-0.02	0.03	-0.04	C2
CGGA_1237	FALSE	FALSE	1.2	1.43	0.55	0.46	0.9	0.35	FALSE	-1.51	1.2	0.14	0.07	-0.04	C2
CGGA_1346	FALSE	FALSE	1.19	0.3	0.15	0.25	1.12	-0.31	FALSE	-0.18	1.19	0.06	0.16	-0.04	C2
CGGA_P604	FALSE	FALSE	1.19	0.67	0.37	0.13	-0.39	-0.31	FALSE	-0.69	1.19	0.15	0.01	0	C1
CGGA_P158	FALSE	FALSE	1.19	-0.57	0.16	0	0.8	1	TRUE	1.19	-1.43	-0.08	-0.11	-0.01	C1
CGGA_P271	FALSE	FALSE	1.18	-0.32	0.13	0.11	1.07	0.97	TRUE	1.18	-1.48	-0.09	-0.09	-0.02	C1
CGGA_1073	FALSE	FALSE	1.18	0.58	0.39	0.49	1.83	0.32	FALSE	-0.46	1.18	0.02	0.21	-0.06	C2
CGGA_1411	FALSE	FALSE	1.18	1.35	0.53	1.1	0.64	0.49	TRUE	1.18	-1.53	-0.21	0.06	-0.07	C2
CGGA_1350	FALSE	FALSE	1.18	-0.66	0.14	-0.15	0.5	0.61	TRUE	1.18	-1.31	-0.08	-0.09	0	C1
CGGA_1223	FALSE	FALSE	1.18	1.06	0.23	0.19	0.25	0.2	FALSE	0.34	1.18	0.14	0.05	-0.02	C2
CGGA_P266	FALSE	FALSE	1.17	-0.3	0.09	0.26	0.85	1.08	TRUE	1.17	-1.13	-0.04	-0.08	-0.02	C1
CGGA_1697	FALSE	FALSE	1.16	-0.26	0.8	0.3	-0.13	0.26	TRUE	1.16	0.35	0.05	-0.05	0.05	C2
CGGA_P269	FALSE	FALSE	1.16	-0.46	0.76	0.56	-0.42	-0.21	FALSE	-0.2	1.16	0.17	-0.05	0.05	C1
CGGA_P446	FALSE	FALSE	1.15	-0.21	0.67	-0.42	-0.59	-0.34	FALSE	-1.13	1.15	0.17	-0.06	0.06	C1
CGGA_P172	FALSE	FALSE	1.15	-0.49	0.09	-0.22	0.59	0.74	TRUE	1.15	-1.34	-0.07	-0.1	-0.01	C1
CGGA_1906	FALSE	FALSE	1.15	0.44	0.77	1.27	-0.16	0.73	TRUE	1.15	-0.36	-0.04	-0.05	0.03	C2
CGGA_2039	FALSE	FALSE	1.15	-0.56	0.94	0.1	-0.1	0.31	TRUE	1.15	-0.5	-0.02	-0.1	0.04	C1
CGGA_1071	FALSE	FALSE	1.15	0.89	0.68	0.7	0.96	-0.21	FALSE	-0.93	1.15	0.07	0.19	-0.09	C2
CGGA_1481	FALSE	FALSE	1.15	-0.03	0.12	0.26	1.05	1.13	TRUE	1.15	-1.34	-0.08	-0.04	-0.06	C1
CGGA_P415	FALSE	FALSE	1.14	1.19	0.82	1.45	0.97	0.99	TRUE	1.14	-0.89	-0.12	0.1	-0.1	C2
CGGA_1039	FALSE	FALSE	1.14	-0.05	0.51	-0.16	-0.33	-0.25	FALSE	-1.39	1.14	0.12	0.03	0.01	C2
CGGA_1329	FALSE	FALSE	1.14	0.35	0.58	-0.11	0.93	-0.49	FALSE	-1.8	1.14	0.08	0.1	-0.02	C2
CGGA_525	FALSE	FALSE	1.14	1.33	0.14	1.25	0.11	1.35	TRUE	1.14	-0.02	-0.13	0.21	-0.08	C2
CGGA_1337	FALSE	FALSE	1.14	-0.15	0.83	0.44	-0.29	1.01	TRUE	1.14	-0.78	-0.05	-0.08	0.01	C1
CGGA_1403	FALSE	FALSE	1.14	-0.04	0.2	-0.6	0.08	-0.74	FALSE	-1.41	1.14	0.09	0.1	-0.02	C2
CGGA_1972	FALSE	FALSE	1.14	1.01	0.64	0.92	1.39	0.24	FALSE	-0.32	1.14	0.03	0.2	-0.06	C2
CGGA_1886	FALSE	FALSE	1.13	-0.35	0.52	-0.03	-0.03	0	FALSE	-0.16	1.13	0.13	0.01	0.02	C2
CGGA_810	FALSE	FALSE	1.12	0.17	0.56	0.49	0.07	1.57	TRUE	1.12	-0.9	-0.08	0.05	-0.1	C2
CGGA_1722	FALSE	FALSE	1.12	0.33	0.18	0.69	1.11	0.98	TRUE	1.12	-1.31	-0.08	-0.04	-0.05	C2
CGGA_1345	FALSE	FALSE	1.12	0.37	0.84	1.42	0.35	0.27	TRUE	1.12	-1.21	-0.11	-0.05	-0.02	C2
CGGA_358	FALSE	FALSE	1.11	0.31	0.91	0.47	0.47	0.56	TRUE	1.11	-0.61	-0.04	-0.05	0	C1
CGGA_236	FALSE	FALSE	1.11	0.39	0.44	0.16	-0.58	-0.38	FALSE	-1	1.11	0.08	0.06	0.02	C1
CGGA_1631	FALSE	FALSE	1.1	0.98	0.3	1.29	-0.28	1.35	TRUE	1.1	-0.01	0.02	-0.01	0	C2
CGGA_1538	FALSE	FALSE	1.1	1.14	0.4	0.39	0.43	0.34	FALSE	-0.04	1.1	0.12	0.1	-0.06	C2
CGGA_P3	FALSE	FALSE	1.09	-0.24	0.09	0.06	1.04	1.17	TRUE	1.09	-1.44	-0.06	-0.11	-0.02	C1
CGGA_1421	FALSE	FALSE	1.09	-0.8	0.94	0.21	-0.1	0.61	TRUE	1.09	-0.6	-0.02	-0.1	0.03	C1
CGGA_1669	FALSE	FALSE	1.09	-0.29	0.24	-0.5	-0.39	-0.68	FALSE	-0.02	1.09	0.12	0.05	0	C2
CGGA_1767	FALSE	FALSE	1.08	0.32	0.08	0.85	1.15	1.11	TRUE	1.08	-1.09	-0.07	-0.03	-0.05	C2
CGGA_1275	FALSE	FALSE	1.08	0.57	0.4	0.22	0.34	-0.02	FALSE	-0.36	1.08	0.12	0.11	-0.06	C2
CGGA_1770	FALSE	FALSE	1.07	0.67	0.45	-0.1	-0.19	-0.58	FALSE	-1.1	1.07	0.17	0.01	-0.02	C2
CGGA_374	FALSE	FALSE	1.06	-0.05	0.22	-0.22	-0.29	-0.48	FALSE	-1.57	1.06	0.13	-0.02	0.05	C2
CGGA_1359	FALSE	FALSE	1.06	0.18	0.34	0.73	0.22	0.73	FALSE	0.18	1.06	0.07	0.09	0	C2
CGGA_1353	FALSE	FALSE	1.06	1.58	0.17	0.58	0.67	0.02	FALSE	-1.08	1.06	0.05	0.14	-0.04	C2
CGGA_1985	FALSE	FALSE	1.05	-0.19	0.8	0.12	0.43	-0.44	FALSE	-0.63	1.05	0.15	-0.06	0.06	C2
CGGA_474	FALSE	FALSE	1.05	-0.38	0.38	-0.05	-0.49	-0.24	FALSE	-0.2	1.05	0.12	-0.01	0.04	C2
CGGA_1572	FALSE	FALSE	1.05	0.23	0.77	1.15	-0.25	0.43	TRUE	1.05	-0.65	-0.02	-0.08	0	C2
CGGA_431	FALSE	FALSE	1.04	0.12	0.52	-0.3	-0.08	-0.33	FALSE	-1.29	1.04	0.13	0	0.03	C1
CGGA_1272	FALSE	FALSE	1.04	0.11	0.31	0.19	-0.21	-0.35	FALSE	-1.52	1.04	0.13	0.03	-0.01	C2
CGGA_1510	FALSE	FALSE	1.04	-0.54	0.37	-0.41	-0.82	-0.69	FALSE	-0.64	1.04	0.13	-0.01	0.03	C2
CGGA_1706	FALSE	FALSE	1.04	0.65	0.5	2	1.25	2.55	TRUE	1.04	0.36	-0.01	0.16	-0.09	C2
CGGA_1119	FALSE	FALSE	1.04	-0.44	0.53	-0.06	-0.65	0.03	FALSE	-1.49	1.04	0.16	-0.03	0.02	C2
CGGA_1554	FALSE	FALSE	1.04	-0.28	0.38	-0.32	0.04	-0.51	FALSE	0.38	1.04	0.09	0.08	-0.02	C2
CGGA_P29	FALSE	FALSE	1.04	-0.48	0.07	-0.15	0.47	0.57	TRUE	1.04	-1.31	-0.05	-0.12	-0.02	C1
CGGA_2079	FALSE	FALSE	1.04	0.26	0.56	0.1	-0.28	-0.25	FALSE	-1.29	1.04	0.12	-0.02	0.05	C1
CGGA_1060	FALSE	FALSE	1.03	0.3	0.23	-0.1	-0.37	-0.52	FALSE	-1.67	1.03	0.13	-0.02	0.04	C1
CGGA_1729	FALSE	FALSE	1.03	-0.01	0.78	0.58	-0.11	0.97	TRUE	1.03	0.35	0.03	-0.01	0.03	C2
CGGA_1492	FALSE	FALSE	1.03	0.44	0.27	0.08	0.74	-0.14	FALSE	-0.52	1.03	0.01	0.24	-0.1	C2
CGGA_1007	FALSE	FALSE	1.03	0.45	0.17	0.46	-0.05	-0.06	FALSE	-0.36	1.03	0.05	0.15	-0.04	C2
CGGA_1478	FALSE	FALSE	1.02	-0.47	0.21	-0.04	0.65	-0.2	FALSE	-0.15	1.02	0.14	-0.01	0.01	C2
CGGA_554	FALSE	FALSE	1.02	-0.4	0.88	0.45	-0.1	0.35	TRUE	1.02	0.11	0.08	-0.1	0.04	C1
CGGA_720	FALSE	FALSE	1.01	-0.74	0.75	-0.43	-0.46	-0.34	FALSE	-0.13	1.01	0.15	-0.09	0.08	C1
CGGA_P625	FALSE	FALSE	1.01	0.95	0.15	0.48	-0.07	-0.16	FALSE	-0.31	1.01	0.04	0.15	-0.04	C2
CGGA_583	FALSE	FALSE	1.01	-0.63	0.13	-0.12	0.85	1.05	TRUE	1.01	-1.64	-0.1	-0.11	-0.01	C1
CGGA_1418	FALSE	FALSE	1.01	0.13	0.07	0.54	1.13	0.66	TRUE	1.01	-1	-0.05	-0.05	-0.04	C1
CGGA_1422	FALSE	FALSE	1.01	-0.08	0.09	0.29	0.98	0.81	TRUE	1.01	-0.96	-0.05	-0.03	-0.05	C2
CGGA_902	FALSE	FALSE	1.01	-0.24	0.27	-0.29	-0.05	0.15	FALSE	-0.57	1.01	0.1	0.08	-0.03	C2
CGGA_1725	FALSE	FALSE	1	-0.27	0.5	-0.1	-0.6	-0.41	FALSE	-0.29	1	0.12	-0.03	0.06	C1
CGGA_1663	FALSE	FALSE	0.99	1.32	0.87	2.12	0.45	2.31	TRUE	0.99	-1.32	-0.15	0.02	-0.06	C2
CGGA_1185	FALSE	FALSE	0.99	-0.2	0.13	-0.07	-0.06	-0.18	FALSE	-0.41	0.99	0.07	0.08	0	C2
CGGA_1604	FALSE	FALSE	0.99	0.78	0.42	0.64	-0.16	0.75	TRUE	0.99	1.01	0.13	0.04	-0.01	C2
CGGA_1447	FALSE	FALSE	0.98	-0.2	0.25	-0.05	0.63	0.88	TRUE	0.98	-1.57	-0.09	-0.11	-0.02	C1
CGGA_P512	FALSE	FALSE	0.98	0.48	0.63	-0.23	0.04	-0.33	FALSE	-0.98	0.98	0.09	0.05	0	C1
CGGA_P104	FALSE	FALSE	0.98	0.02	0.07	0.55	0.74	1.04	TRUE	0.98	-1.46	-0.07	-0.1	-0.03	C1
CGGA_1326	FALSE	FALSE	0.97	0.7	0.59	0.63	-0.35	0.44	TRUE	0.97	0.35	0.06	0	0	C2
CGGA_2115	FALSE	FALSE	0.97	0.23	0.8	0.41	-0.26	0.96	TRUE	0.97	0.74	0.1	-0.05	0.06	C1
CGGA_812	FALSE	FALSE	0.97	1.56	0.57	0.81	0.28	1.2	TRUE	0.97	-2.27	-0.25	0	-0.08	C1
CGGA_P109	FALSE	FALSE	0.97	0.21	0.46	0.56	-0.17	0.17	FALSE	0	0.97	0.1	0.03	0.02	C2
CGGA_1745	FALSE	FALSE	0.96	-0.53	0.27	-0.08	0.78	0.91	TRUE	0.96	-1.52	-0.09	-0.11	-0.01	C1
CGGA_1441	FALSE	FALSE	0.96	1.55	0.6	1.48	0.1	1.02	TRUE	0.96	0.23	-0.05	0.14	-0.05	C2
CGGA_P594	FALSE	FALSE	0.96	0.21	0.29	0.45	1.96	-0.04	FALSE	-0.12	0.96	0.04	0.12	-0.02	C2
CGGA_2062	FALSE	FALSE	0.96	0.44	0.51	0.46	0.58	-0.24	FALSE	-0.36	0.96	0.1	0.08	-0.04	C2
CGGA_1469	FALSE	FALSE	0.95	-0.51	0.23	-0.15	0.96	0.82	TRUE	0.95	-1.34	-0.07	-0.11	-0.01	C1
CGGA_1698	FALSE	FALSE	0.95	0.49	0.33	0.21	-0.02	-0.18	FALSE	0.51	0.95	0.1	0.07	-0.04	C2
CGGA_1170	FALSE	FALSE	0.95	0.33	0.14	-0.47	-0.18	-0.63	FALSE	-1.74	0.95	0.13	0	0.01	C1
CGGA_1450	FALSE	FALSE	0.95	-0.11	0.64	-0.42	-0.22	-0.1	FALSE	-0.86	0.95	0.1	-0.01	0.05	C1
CGGA_1368	FALSE	FALSE	0.95	-0.7	0.16	-0.2	0.45	0.72	TRUE	0.95	-1.2	-0.06	-0.11	0	C1
CGGA_518	FALSE	FALSE	0.95	-0.54	0.56	-0.58	-0.68	-0.12	FALSE	-0.79	0.95	0.16	-0.09	0.07	C1
CGGA_1811	FALSE	FALSE	0.94	1.25	0.67	1.54	0.42	1.82	TRUE	0.94	-1.31	-0.16	0.04	-0.07	C2
CGGA_499	FALSE	FALSE	0.94	-0.02	0.43	-0.15	-0.14	-0.44	FALSE	-1.01	0.94	0.07	0.09	-0.02	C2
CGGA_108	FALSE	FALSE	0.93	0.55	0.17	0.36	-0.06	0.23	FALSE	-0.13	0.93	0.03	0.15	-0.04	C2
CGGA_881	FALSE	FALSE	0.93	0.16	0.14	0.15	0.61	-0.11	FALSE	-0.36	0.93	0.07	0.09	-0.01	C2
CGGA_1191	FALSE	FALSE	0.93	-0.89	0.33	-0.67	0.82	-0.4	FALSE	-0.14	0.93	0.12	-0.05	0.07	C1
CGGA_1365	FALSE	FALSE	0.92	0.07	0.05	0.31	0.72	0.89	TRUE	0.92	-0.68	-0.04	0	-0.04	C2
CGGA_1635	FALSE	FALSE	0.92	-0.25	0.13	-0.11	0.91	1.08	TRUE	0.92	-1.65	-0.1	-0.12	-0.01	C1
CGGA_1641	FALSE	FALSE	0.92	-0.35	0.58	0.07	-0.34	-0.07	FALSE	1.05	0.92	0.14	-0.03	0.03	C1
CGGA_1378	FALSE	FALSE	0.92	0.13	0.1	0.14	0.71	0.82	TRUE	0.92	-1.09	-0.03	-0.07	-0.04	C1
CGGA_1106	FALSE	FALSE	0.92	0.13	0.22	0.11	1.02	0	FALSE	-0.18	0.92	0.05	0.18	-0.08	C2
CGGA_D33	FALSE	FALSE	0.91	0.23	0.55	-0.31	0.13	-0.19	FALSE	-0.58	0.91	0.07	0.14	-0.07	C2
CGGA_1688	FALSE	FALSE	0.91	-0.42	0.29	0.01	-0.71	0.08	FALSE	1.11	0.91	0.05	0.05	0.03	C2
CGGA_1386	FALSE	FALSE	0.91	-0.3	0.88	0.9	0.21	0.26	TRUE	0.91	-0.27	0	-0.08	0.04	C1
CGGA_1012	FALSE	FALSE	0.9	-0.1	0.39	0.34	-0.18	-0.37	FALSE	-0.09	0.9	0.04	0.08	0.01	C2
CGGA_P116	FALSE	FALSE	0.9	-0.07	0.1	0.45	0.75	0.94	TRUE	0.9	-0.99	-0.02	-0.09	-0.02	C1
CGGA_1658	FALSE	FALSE	0.9	1.52	0.81	1.64	0.4	0.97	TRUE	0.9	-1.69	-0.18	0	-0.07	C2
CGGA_1049	FALSE	FALSE	0.9	0.45	0.31	0.28	0.94	-0.02	FALSE	-0.78	0.9	0.01	0.23	-0.1	C2
CGGA_1902	FALSE	FALSE	0.89	-0.65	0.72	0.11	-0.09	-0.01	FALSE	0.36	0.89	0.1	-0.03	0.06	C2
CGGA_1285	FALSE	FALSE	0.89	0.12	0.1	0.76	-0.64	0.87	TRUE	0.89	-0.64	-0.07	0.06	-0.08	C2
CGGA_1901	FALSE	FALSE	0.89	0.86	0.51	1.33	0.02	1.31	TRUE	0.89	0.25	-0.02	0.1	-0.04	C2
CGGA_1497	FALSE	FALSE	0.89	-0.91	0.37	-1.11	-0.27	-0.74	FALSE	-1.6	0.89	0.18	-0.12	0.07	C1
CGGA_1780	FALSE	FALSE	0.89	0.15	0.05	0.31	0.72	0.85	TRUE	0.89	-1.04	-0.05	-0.05	-0.03	C1
CGGA_288	FALSE	FALSE	0.88	0.45	0.67	0.45	0.1	0.77	TRUE	0.88	0.09	-0.03	0.03	0.01	C2
CGGA_P110	FALSE	FALSE	0.88	0.33	0.06	0.27	-0.76	0.33	FALSE	-0.95	0.88	0.1	0.03	0	C1
CGGA_P279	FALSE	FALSE	0.88	-0.89	0.81	-0.29	-0.29	-0.02	FALSE	-0.05	0.88	0.14	-0.09	0.08	C1
CGGA_P286	FALSE	FALSE	0.88	-0.5	0.72	-0.27	-0.46	-0.38	FALSE	0	0.88	0.12	-0.08	0.09	C1
CGGA_1006	FALSE	FALSE	0.88	0.75	0.33	0.5	1.09	-0.12	FALSE	-0.06	0.88	0.08	0.09	-0.06	C2
CGGA_1863	FALSE	FALSE	0.87	-0.79	0.88	0.02	-0.34	-0.14	FALSE	0.25	0.87	0.14	-0.1	0.08	C1
CGGA_1224	FALSE	FALSE	0.87	1.95	0.23	1.91	1.16	2.59	TRUE	0.87	-0.56	-0.14	0.14	-0.08	C2
CGGA_P338	FALSE	FALSE	0.86	0.91	0.68	0.8	-0.04	0.65	TRUE	0.86	0.3	-0.06	0.12	-0.02	C1
CGGA_279	FALSE	FALSE	0.86	0.04	0.72	0.45	-0.31	0.03	FALSE	-0.23	0.86	0.14	-0.04	0.02	C2
CGGA_1546	FALSE	FALSE	0.85	0.79	0.68	1.15	1.07	0.69	TRUE	0.85	0.7	0.02	0.16	-0.07	C2
CGGA_1139	FALSE	FALSE	0.85	0.23	0.44	0.21	-0.68	0.53	TRUE	0.85	0.14	-0.02	0.05	0	C1
CGGA_D51	FALSE	FALSE	0.85	1.66	0.61	1.74	1.8	1.9	TRUE	0.85	-1.39	-0.16	0.12	-0.16	C2
CGGA_1227	FALSE	FALSE	0.84	1.08	0.37	0.05	0.68	-0.17	FALSE	-0.96	0.84	0.07	0.05	0	C2
CGGA_1740	FALSE	FALSE	0.84	-0.49	0.6	0.12	-0.63	0.07	FALSE	0.63	0.84	0.15	-0.09	0.07	C1
CGGA_D02	FALSE	FALSE	0.84	0.69	0.2	0.74	-0.54	0.97	FALSE	0.15	0.84	0.04	0.14	-0.04	C2
CGGA_777	FALSE	FALSE	0.84	0.13	0.16	0.35	1.71	-0.16	FALSE	-0.11	0.84	-0.02	0.21	-0.07	C2
CGGA_1699	FALSE	FALSE	0.84	-0.12	0.21	0.13	0.73	0.77	TRUE	0.84	-1.52	-0.08	-0.11	-0.01	C1
CGGA_1455	FALSE	FALSE	0.83	-0.62	0.22	-0.19	0.58	0.79	TRUE	0.83	-1.5	-0.09	-0.12	0	C1
CGGA_1840	FALSE	FALSE	0.82	-0.12	0.72	-0.21	-0.34	0.25	FALSE	0.57	0.82	0.08	0	0.04	C1
CGGA_1004	FALSE	FALSE	0.82	1.31	0.36	1.67	0.61	2.11	TRUE	0.82	-2.35	-0.26	-0.01	-0.08	C2
CGGA_1776	FALSE	FALSE	0.81	-0.06	0.39	-0.43	-0.2	0.07	FALSE	1.24	0.81	0.05	0.06	0	C2
CGGA_P185	FALSE	FALSE	0.81	-0.15	0.29	-0.39	-0.65	-0.55	FALSE	-0.76	0.81	0.1	0.01	0.01	C2
CGGA_878	FALSE	FALSE	0.81	2.66	0.17	1.47	2.4	0.66	FALSE	-0.24	0.81	0.07	0.11	-0.07	C2
CGGA_1458	FALSE	FALSE	0.81	-0.84	0.35	-0.75	-0.81	-0.29	FALSE	-0.47	0.81	0.13	-0.08	0.07	C2
CGGA_1518	FALSE	FALSE	0.8	-0.82	0.06	-0.74	-0.39	-0.37	FALSE	0.4	0.8	0.1	0	0.02	C2
CGGA_1694	FALSE	FALSE	0.8	-0.29	0.66	0.27	-0.33	0.12	FALSE	0.62	0.8	0.08	0.04	0	C2
CGGA_272	FALSE	FALSE	0.8	0.93	0.57	0.81	2.29	0.29	FALSE	-1.08	0.8	0.06	0.12	-0.06	C2
CGGA_1321	FALSE	FALSE	0.8	-0.66	0.25	-0.65	-0.65	-0.49	FALSE	-0.8	0.8	0.15	-0.08	0.04	C2
CGGA_1075	FALSE	FALSE	0.8	1.25	0.25	1.2	-0.02	1.42	TRUE	0.8	0.05	0.02	0.03	-0.04	C2
CGGA_1324	FALSE	FALSE	0.79	0.6	0.81	0.28	0.07	0.06	FALSE	-1.12	0.79	0.02	0.12	-0.02	C1
CGGA_P392	FALSE	FALSE	0.79	-0.05	0.72	-0.34	-0.21	-0.2	FALSE	-0.03	0.79	0.04	0.04	0.04	C1
CGGA_D50	FALSE	FALSE	0.79	-0.31	0.3	-0.53	-0.6	-0.3	FALSE	-0.69	0.79	0.04	0.06	0.02	C2
CGGA_1607	FALSE	FALSE	0.78	0.81	0.61	0.15	-0.06	0.02	FALSE	0.16	0.78	0.07	0.06	0	C2
CGGA_1258	FALSE	FALSE	0.78	0.74	0.22	0.33	-0.1	-0.12	FALSE	0.05	0.78	0.06	0.13	-0.07	C2
CGGA_1010	FALSE	FALSE	0.77	-0.27	0.07	0	0.57	0.71	TRUE	0.77	-1.23	-0.03	-0.13	-0.01	C1
CGGA_P28	FALSE	FALSE	0.77	-0.17	0.39	0.02	0.3	-0.26	FALSE	-0.93	0.77	0.05	0.14	-0.08	C2
CGGA_1103	FALSE	FALSE	0.77	0.07	0.13	-0.65	-0.03	-0.6	FALSE	-1.72	0.77	0.11	-0.02	0.02	C2
CGGA_488	FALSE	FALSE	0.76	0.51	0.11	0.12	-0.25	0.3	FALSE	-0.07	0.76	0.1	0.03	-0.02	C1
CGGA_1382	FALSE	FALSE	0.76	0.61	0.28	0.23	-0.05	-0.24	FALSE	-0.83	0.76	0.04	0.08	-0.01	C2
CGGA_1715	FALSE	FALSE	0.76	0.04	0.32	0.09	-0.01	0.56	FALSE	0.73	0.76	0.03	0.08	0.01	C2
CGGA_D19	FALSE	FALSE	0.76	-0.38	0.43	-0.71	-0.06	-0.68	FALSE	-1.28	0.76	0.13	-0.01	0	C2
CGGA_1451	FALSE	FALSE	0.76	0.8	0.5	1.36	-0.08	0.76	TRUE	0.76	1.05	0.08	0.11	-0.03	C2
CGGA_837	FALSE	FALSE	0.76	0.45	0.76	0.27	1.43	-0.45	FALSE	-1.06	0.76	0.06	0.14	-0.09	C2
CGGA_P461	FALSE	FALSE	0.75	0.73	0.56	0.23	0.66	0.7	TRUE	0.75	0.77	0.06	0.05	0	C2
CGGA_P416	FALSE	FALSE	0.75	-0.2	0.8	-0.49	-0.24	-0.23	FALSE	-0.08	0.75	0.05	0	0.06	C1
CGGA_1065	FALSE	FALSE	0.75	-0.78	0.66	-0.34	-0.54	-0.22	FALSE	-0.57	0.75	0.09	-0.06	0.08	C1
CGGA_1188	FALSE	FALSE	0.75	0.69	0.21	0.86	0.24	0.42	TRUE	0.75	-0.07	-0.01	0.04	-0.04	C2
CGGA_1446	FALSE	FALSE	0.74	-0.68	0.21	-0.22	0.63	0.82	TRUE	0.74	-1.52	-0.08	-0.12	-0.01	C1
CGGA_1482	FALSE	FALSE	0.74	-0.73	0.91	0.59	-0.14	0.3	TRUE	0.74	-0.47	-0.01	-0.09	0.04	C1
CGGA_D46	FALSE	FALSE	0.74	-0.09	0.43	-0.1	0.62	0.13	FALSE	-0.59	0.74	0.08	0	0.03	C2
CGGA_1131	FALSE	FALSE	0.74	-0.69	0.41	-0.8	-0.53	-0.71	FALSE	-1.43	0.74	0.14	-0.07	0.04	C1
CGGA_719	FALSE	FALSE	0.74	0.37	0.2	0.2	-0.3	-0.17	FALSE	-1.15	0.74	0.08	0.07	-0.04	C2
CGGA_P609	FALSE	FALSE	0.73	0.61	0.55	0.28	-0.29	0.14	FALSE	-0.37	0.73	0.15	-0.03	-0.01	C2
CGGA_888	FALSE	FALSE	0.73	-0.47	0.4	-0.29	-0.63	-0.6	FALSE	-1.22	0.73	0.09	-0.05	0.07	C1
CGGA_P283	FALSE	FALSE	0.72	1.27	0.29	0.27	0	0.14	FALSE	-0.18	0.72	0.09	0.04	-0.03	C2
CGGA_D30	FALSE	FALSE	0.71	0.95	0.37	0.93	-0.03	1.06	TRUE	0.71	-1.41	-0.15	0	-0.06	C1
CGGA_D44	FALSE	FALSE	0.7	0.31	0.39	0.12	0.39	0.07	FALSE	-0.53	0.7	0.07	0.07	-0.03	C1
CGGA_P182	FALSE	FALSE	0.7	1.27	0.38	1.09	2.36	0.68	FALSE	0.16	0.7	-0.05	0.27	-0.12	C2
CGGA_1314	FALSE	FALSE	0.69	1.99	0.38	0.75	-0.07	0.03	FALSE	-1.28	0.69	0.12	0.01	-0.04	C2
CGGA_1566	FALSE	FALSE	0.69	-0.71	0.88	0.17	-0.31	-0.07	FALSE	-0.14	0.69	0.13	-0.1	0.07	C1
CGGA_1270	FALSE	FALSE	0.69	1.39	0.48	1.26	0.79	1.56	TRUE	0.69	-0.27	-0.05	0.08	-0.07	C2
CGGA_1613	FALSE	FALSE	0.68	0.6	0.25	0.6	-0.03	0.37	TRUE	0.68	-0.23	0.02	0	-0.05	C2
CGGA_578	FALSE	FALSE	0.68	1.18	0.4	0.64	-0.11	0.62	FALSE	-0.78	0.68	0.07	0.06	-0.02	C1
CGGA_869	FALSE	FALSE	0.67	1.05	0.73	1.83	2.99	1.09	TRUE	0.67	0.68	0.06	0.12	-0.08	C2
CGGA_1671	FALSE	FALSE	0.67	0.07	0.59	-0.3	-0.48	-0.29	FALSE	-0.59	0.67	0.16	-0.11	0.05	C1
CGGA_747	FALSE	FALSE	0.67	0.01	0.37	-0.3	-0.5	-0.47	FALSE	-0.96	0.67	0.1	-0.02	0.02	C2
CGGA_P337	FALSE	FALSE	0.67	0.61	0.48	0.72	1.39	0.02	FALSE	0.77	0.67	-0.03	0.19	-0.05	C2
CGGA_P399	FALSE	FALSE	0.66	-0.45	0.67	-0.36	-0.28	-0.16	FALSE	-0.07	0.66	0.1	-0.06	0.06	C1
CGGA_1507	FALSE	FALSE	0.66	1.21	0.31	1.47	-0.06	1.15	TRUE	0.66	-0.17	-0.09	0.15	-0.07	C2
CGGA_1656	FALSE	FALSE	0.66	-0.44	0.11	-0.02	-0.34	-0.37	FALSE	-0.01	0.66	0.09	0	-0.01	C2
CGGA_876	FALSE	FALSE	0.65	1.79	0.18	1.84	1.64	0.9	TRUE	0.65	-0.47	-0.13	0.16	-0.09	C2
CGGA_P7	FALSE	FALSE	0.65	1.65	0.43	1.93	2.27	2.16	TRUE	0.65	-0.39	-0.14	0.22	-0.14	C2
CGGA_426	FALSE	FALSE	0.65	1.52	0.43	0.8	1.75	0.11	FALSE	-0.2	0.65	-0.01	0.23	-0.12	C2
CGGA_1398	FALSE	FALSE	0.65	-0.42	0.25	-0.53	-0.43	-0.51	FALSE	-0.42	0.65	0.04	-0.04	0.09	C2
CGGA_P314	FALSE	FALSE	0.65	-0.56	0.76	0.1	-0.35	-0.15	FALSE	0.14	0.65	0.12	-0.07	0.05	C1
CGGA_1815	FALSE	FALSE	0.64	1.17	0.26	0.22	0.55	0.23	FALSE	1.13	0.64	0.06	0.11	-0.08	C2
CGGA_1467	FALSE	FALSE	0.64	-0.06	0.07	0.28	0.75	0.77	TRUE	0.64	-1.4	-0.07	-0.11	-0.02	C1
CGGA_1097	FALSE	FALSE	0.64	-0.42	0.59	-0.23	0.04	-0.6	FALSE	0.32	0.64	0.07	0.02	0.02	C2
CGGA_420	FALSE	FALSE	0.64	-0.4	0.54	-0.42	-0.62	-0.43	FALSE	-0.98	0.64	0.1	-0.07	0.07	C1
CGGA_842	FALSE	FALSE	0.64	0.95	0.44	0.51	1.18	-0.44	FALSE	-0.72	0.64	0.03	0.16	-0.09	C2
CGGA_1138	FALSE	FALSE	0.64	-0.04	0.18	-0.44	-0.67	0.36	FALSE	-0.22	0.64	0.15	-0.06	0.01	C2
CGGA_1524	FALSE	FALSE	0.64	0.04	0.77	-0.24	-0.44	-0.08	FALSE	0.22	0.64	0.08	-0.05	0.07	C1
CGGA_530	FALSE	FALSE	0.63	0.54	0.41	-0.11	0.32	-0.43	FALSE	-0.35	0.63	0.02	0.13	-0.05	C2
CGGA_D37	FALSE	FALSE	0.63	2.18	0.21	2.21	0.61	3.45	TRUE	0.63	-0.07	-0.09	0.15	-0.08	C2
CGGA_1541	FALSE	FALSE	0.63	-0.23	0.71	0.03	-0.28	-0.1	FALSE	0.7	0.63	0.08	-0.01	0.03	C2
CGGA_1709	FALSE	FALSE	0.63	1.45	0.47	0.08	0.2	-0.23	FALSE	-0.37	0.63	0.1	0.03	-0.05	C2
CGGA_492	FALSE	FALSE	0.63	0.99	0.23	1.09	-0.04	1.3	TRUE	0.63	-0.26	-0.03	0.03	-0.04	C2
CGGA_1685	FALSE	FALSE	0.62	-0.04	0.37	-0.5	-0.66	-0.64	FALSE	-1.26	0.62	0.11	-0.07	0.05	C1
CGGA_1026	FALSE	FALSE	0.62	0.64	0.11	-0.02	0.33	-0.47	FALSE	-0.7	0.62	0.04	0.08	-0.03	C1
CGGA_1870	FALSE	FALSE	0.61	-0.74	0.83	-0.32	-0.37	-0.16	FALSE	-0.3	0.61	0.15	-0.14	0.08	C1
CGGA_1429	FALSE	FALSE	0.61	0.38	0.43	0.04	0	-0.38	FALSE	-1.22	0.61	0.07	-0.02	0.03	C1
CGGA_1216	FALSE	FALSE	0.61	0.5	0.47	0.14	0.25	-0.07	FALSE	0.07	0.61	0	0.13	-0.04	C2
CGGA_1295	FALSE	FALSE	0.61	0.84	0.3	0.87	1.2	1.01	TRUE	0.61	-1.09	-0.08	-0.04	-0.03	C2
CGGA_1480	FALSE	FALSE	0.61	0.43	0.8	0.6	0.87	0.46	TRUE	0.61	-0.45	-0.06	0.1	-0.1	C2
CGGA_269	FALSE	FALSE	0.61	1.27	0.52	1.44	0.78	1.62	TRUE	0.61	-1.11	-0.19	0.14	-0.1	C2
CGGA_1204	FALSE	FALSE	0.6	-1.2	0.59	-0.9	-0.62	-0.37	FALSE	-1.15	0.6	0.07	-0.07	0.08	C1
CGGA_1659	FALSE	FALSE	0.6	1.05	0.16	0.87	0.77	0.93	TRUE	0.6	-0.38	-0.02	0.08	-0.12	C2
CGGA_P311	FALSE	FALSE	0.6	1.61	0.57	1.36	0.16	1.09	TRUE	0.6	-0.08	-0.02	0.01	0	C2
CGGA_P633	FALSE	FALSE	0.59	0.21	0.6	0.14	-0.04	-0.18	FALSE	-0.53	0.59	0	0.06	0.02	C2
CGGA_P22	FALSE	FALSE	0.59	-0.36	0.7	-0.39	-0.22	-0.5	FALSE	0.2	0.59	0.07	-0.02	0.04	C2
CGGA_P500	FALSE	FALSE	0.59	-0.19	0.81	-0.45	-0.3	-0.14	FALSE	-0.86	0.59	0.01	0.01	0.06	C1
CGGA_710	FALSE	FALSE	0.59	1.25	0.52	1.25	0.53	1.42	TRUE	0.59	-2.26	-0.27	0.02	-0.08	C2
CGGA_P483	FALSE	FALSE	0.58	0.25	0.22	0.53	-0.41	0.55	FALSE	-0.1	0.58	0.06	0.01	0.02	C1
CGGA_1402	FALSE	FALSE	0.58	1.03	0.21	1.24	0.45	0.78	TRUE	0.58	0.36	-0.05	0.16	-0.05	C2
CGGA_1826	FALSE	FALSE	0.57	1.61	0.6	0.52	0.38	0.09	FALSE	0.04	0.57	0.06	0.09	-0.05	C2
CGGA_1708	FALSE	FALSE	0.56	0.91	0.33	1.53	1.21	2.01	TRUE	0.56	-0.01	0.07	0	-0.07	C2
CGGA_2078	FALSE	FALSE	0.56	0.76	0.55	1.17	0.39	1.29	TRUE	0.56	0.56	-0.02	0.17	-0.07	C2
CGGA_1586	FALSE	FALSE	0.56	0.37	0.54	0.24	2.38	-0.24	FALSE	0.03	0.56	0.01	0.18	-0.1	C2
CGGA_1384	FALSE	FALSE	0.56	-0.2	0.54	-0.3	0.41	-0.65	FALSE	-1.36	0.56	0.02	0.07	-0.01	C1
CGGA_1045	FALSE	FALSE	0.55	1.16	0.3	0.92	2.66	0.06	FALSE	-0.46	0.55	0.05	0.15	-0.11	C2
CGGA_1817	FALSE	FALSE	0.55	0.07	0.56	0.33	0.49	0.18	TRUE	0.55	-0.54	-0.08	0.02	-0.02	C2
CGGA_1087	FALSE	FALSE	0.55	-1.16	0.63	-0.74	-0.63	-0.33	FALSE	-1.05	0.55	0.11	-0.12	0.09	C1
CGGA_899	FALSE	FALSE	0.55	0.88	0.38	-0.08	-0.54	-0.29	FALSE	-1.41	0.55	0.08	-0.02	0.01	C1
CGGA_1383	FALSE	FALSE	0.55	-0.4	0.84	-0.03	-0.18	0.07	FALSE	0.13	0.55	0.11	-0.1	0.07	C1
CGGA_1309	FALSE	FALSE	0.55	-0.4	0.91	0.52	-0.04	0.39	TRUE	0.55	0.06	0.05	-0.09	0.05	C1
CGGA_1559	FALSE	FALSE	0.54	0.39	0.76	0.58	-0.32	-0.05	FALSE	0.45	0.54	0.1	-0.04	0.02	C2
CGGA_867	FALSE	FALSE	0.54	0.12	0.28	0.4	-0.53	-0.23	FALSE	-0.16	0.54	0.05	0	0.03	C2
CGGA_1313	FALSE	FALSE	0.54	0.52	0.27	0.37	2.66	-0.32	FALSE	-0.61	0.54	-0.02	0.21	-0.11	C2
CGGA_1452	FALSE	FALSE	0.53	0.38	0.78	1.07	0.2	0.18	FALSE	0.69	0.53	0.06	0.06	-0.03	C2
CGGA_P306	FALSE	FALSE	0.53	-0.77	0.72	-0.54	-0.61	-0.31	FALSE	0.27	0.53	0.1	-0.1	0.08	C1
CGGA_1371	FALSE	FALSE	0.53	0.33	0.83	0.81	0.51	0.2	FALSE	0.5	0.53	0.04	0.06	-0.02	C2
CGGA_643	FALSE	FALSE	0.52	0.67	0.32	-0.08	0.25	-0.25	FALSE	-0.55	0.52	0.13	-0.08	0.02	C1
CGGA_1476	FALSE	FALSE	0.52	0.17	0.42	-0.12	0.44	-0.45	FALSE	0.47	0.52	0.07	0	0.01	C2
CGGA_1077	FALSE	FALSE	0.52	0.57	0.36	0.48	0.78	0.14	FALSE	-0.16	0.52	0.02	0.13	-0.08	C2
CGGA_1686	FALSE	FALSE	0.52	-0.53	0.68	0.12	-0.33	0.11	FALSE	0.54	0.52	0.07	-0.06	0.07	C1
CGGA_135	FALSE	FALSE	0.51	0.99	0.17	0.81	0.48	1.02	TRUE	0.51	0.43	-0.05	0.22	-0.11	C2
CGGA_1611	FALSE	FALSE	0.51	0.49	0.24	-0.45	-0.44	-0.81	FALSE	-1.06	0.51	0.14	-0.09	0.02	C2
CGGA_1445	FALSE	FALSE	0.51	-0.34	0.06	0.01	0.6	0.77	TRUE	0.51	-0.22	0.02	-0.04	-0.01	C2
CGGA_1619	FALSE	FALSE	0.51	0.12	0.48	0.55	-0.23	-0.03	FALSE	0.37	0.51	0.07	-0.02	0.02	C2
CGGA_1544	FALSE	FALSE	0.51	-0.83	0.76	-0.6	-0.07	-0.3	FALSE	-0.36	0.51	0.08	-0.08	0.08	C1
CGGA_1083	FALSE	FALSE	0.5	1.01	0.13	0.96	0.89	0.74	TRUE	0.5	-0.16	-0.11	0.16	-0.07	C2
CGGA_1695	FALSE	FALSE	0.5	-1.14	0.87	-0.34	-0.41	-0.25	FALSE	0.33	0.5	0.08	-0.07	0.06	C1
CGGA_1563	FALSE	FALSE	0.49	0.74	0.61	0.84	-0.13	1.21	TRUE	0.49	0.61	-0.02	0.14	-0.02	C2
CGGA_1164	FALSE	FALSE	0.49	-0.75	0.78	-0.6	-0.61	-0.4	FALSE	0.49	0.49	0.07	-0.08	0.08	C1
CGGA_487	FALSE	FALSE	0.48	0.29	0.2	0.03	0.35	-0.4	FALSE	-0.63	0.48	-0.03	0.15	-0.05	C2
CGGA_1612	FALSE	FALSE	0.48	0.01	0.3	0.56	1.3	-0.23	FALSE	0.52	0.48	0.05	0.11	-0.09	C2
CGGA_1786	FALSE	FALSE	0.48	-0.36	0.9	-0.17	-0.21	-0.07	FALSE	-0.31	0.48	0.1	-0.1	0.06	C1
CGGA_2046	FALSE	FALSE	0.48	1.22	0.68	1.24	0.22	1.42	TRUE	0.48	0.11	-0.01	0.07	-0.05	C2
CGGA_D34	FALSE	FALSE	0.48	0.87	0.48	0.12	0.18	0.18	FALSE	-1.03	0.48	0.15	-0.03	-0.04	C1
CGGA_1160	FALSE	FALSE	0.47	0.94	0.67	0.55	0.26	1.18	FALSE	-1.25	0.47	0.02	0.13	-0.08	C2
CGGA_2106	FALSE	FALSE	0.47	0.11	0.16	0.68	0.71	0.45	TRUE	0.47	0.77	0.09	0	0.02	C1
CGGA_1764	FALSE	FALSE	0.46	0.07	0.53	0.43	-0.47	0.45	TRUE	0.46	1.48	0.13	0.05	0.04	C1
CGGA_1135	FALSE	FALSE	0.46	0.41	0.25	0.86	0.11	0.02	FALSE	0.49	0.46	0.04	0.06	-0.03	C2
CGGA_1322	FALSE	FALSE	0.46	-0.71	0.49	-0.74	-0.48	-0.44	FALSE	-1.55	0.46	0.05	-0.04	0.05	C1
CGGA_632	FALSE	FALSE	0.46	0.55	0.32	0.29	-0.25	-0.19	FALSE	-0.7	0.46	0.01	0.07	-0.01	C1
CGGA_1394	FALSE	FALSE	0.45	-0.13	0.53	-0.33	-0.4	-0.48	FALSE	-1.38	0.45	0.04	-0.02	0.05	C1
CGGA_616	FALSE	FALSE	0.45	0.34	0.29	0.03	0.62	-0.44	FALSE	-0.29	0.45	-0.05	0.19	-0.08	C2
CGGA_P492	FALSE	FALSE	0.45	-0.08	0.68	-0.24	-0.16	-0.25	FALSE	-0.03	0.45	0.03	-0.01	0.04	C1
CGGA_336	FALSE	FALSE	0.44	1.47	0.62	0.01	0.04	0	FALSE	-0.68	0.44	0.1	-0.04	0	C2
CGGA_P160	FALSE	FALSE	0.44	1.13	0.25	0.66	1.38	0.87	TRUE	0.44	-0.52	-0.11	0.16	-0.13	C2
CGGA_D35	FALSE	FALSE	0.43	1.13	0.34	1.49	1.45	0.8	TRUE	0.43	0.77	-0.02	0.22	-0.09	C2
CGGA_1408	FALSE	FALSE	0.43	2.07	0.26	1	0.21	1.66	TRUE	0.43	-0.9	-0.12	0.06	-0.06	C2
CGGA_D03	FALSE	FALSE	0.42	1.14	0.35	0.54	2.49	0	FALSE	-0.32	0.42	0.01	0.13	-0.08	C2
CGGA_120	FALSE	FALSE	0.42	0.8	0.29	0.59	0.78	0.23	TRUE	0.42	1.02	0.08	0.1	-0.03	C2
CGGA_1880	FALSE	FALSE	0.42	-0.58	0.83	-0.31	-0.26	-0.12	FALSE	0.16	0.42	0.09	-0.1	0.07	C1
CGGA_P183	FALSE	FALSE	0.42	-1.29	0.54	-0.96	-0.61	-0.69	FALSE	-1.04	0.42	0.05	-0.06	0.06	C1
CGGA_1074	FALSE	FALSE	0.41	1.43	0.13	0.85	0.63	0.5	TRUE	0.41	-0.22	-0.08	0.15	-0.1	C2
CGGA_P157	FALSE	FALSE	0.4	0.28	0.51	0.06	0.55	-0.07	FALSE	-0.58	0.4	0.03	0.05	-0.02	C2
CGGA_P89	FALSE	FALSE	0.4	0.82	0.22	0.2	1.42	-0.26	FALSE	-0.02	0.4	-0.06	0.21	-0.09	C2
CGGA_D52	FALSE	FALSE	0.4	-0.41	0.56	-0.37	-0.11	-0.2	FALSE	-0.23	0.4	0.04	-0.02	0.04	C1
CGGA_1183	FALSE	FALSE	0.4	-0.47	0.47	-0.04	-0.6	-0.64	FALSE	-0.35	0.4	0.05	0	0.01	C2
CGGA_1557	FALSE	FALSE	0.4	-0.51	0.83	-0.01	-0.29	-0.16	FALSE	0.49	0.4	0.09	-0.07	0.04	C1
CGGA_P439	FALSE	FALSE	0.4	1.15	0.75	0.88	1.52	0.35	FALSE	0.11	0.4	0.01	0.1	-0.06	C2
CGGA_2047	FALSE	FALSE	0.4	1.22	0.51	1.19	0.54	0.98	TRUE	0.4	-0.83	-0.08	0.03	-0.07	C1
CGGA_P422	FALSE	FALSE	0.4	0.28	0.71	0.01	0.39	0.24	FALSE	0	0.4	0.02	0.01	0.02	C1
CGGA_1644	FALSE	FALSE	0.4	0.84	0.52	0.94	0.18	0.44	TRUE	0.4	0.35	0.09	0.01	-0.05	C2
CGGA_D16	FALSE	FALSE	0.39	0.65	0.14	0.79	0.4	0.38	TRUE	0.39	-0.23	-0.11	0.16	-0.07	C2
CGGA_1393	FALSE	FALSE	0.39	0.42	0.27	0.44	1.21	0.02	FALSE	0.44	0.39	-0.03	0.18	-0.09	C2
CGGA_1251	FALSE	FALSE	0.39	0.36	0.66	0.06	0.1	-0.29	FALSE	-1.81	0.39	0.06	-0.04	0.03	C1
CGGA_1737	FALSE	FALSE	0.38	-1.06	0.87	-0.02	-0.39	-0.21	FALSE	0.42	0.38	0.07	-0.09	0.07	C1
CGGA_D15	FALSE	FALSE	0.38	-1.14	0.65	-0.68	-0.53	-0.43	FALSE	-0.73	0.38	0.03	-0.02	0.05	C1
CGGA_904	FALSE	FALSE	0.38	-0.13	0.41	-0.56	-0.36	-0.74	FALSE	-0.83	0.38	0.04	-0.04	0.05	C1
CGGA_1189	FALSE	FALSE	0.38	-0.64	0.61	-0.53	-0.3	-0.54	FALSE	-1.1	0.38	0.02	-0.01	0.04	C1
CGGA_448	FALSE	FALSE	0.38	0.95	0.29	0.78	2.65	0.54	TRUE	0.38	-0.67	-0.14	0.15	-0.1	C2
CGGA_1307	FALSE	FALSE	0.37	0.99	0.55	0.22	0.52	-0.22	FALSE	-1.2	0.37	0.02	0.09	-0.06	C2
CGGA_1301	FALSE	FALSE	0.37	1.8	0.7	1.04	0.87	1.4	TRUE	0.37	-1.26	-0.18	0.08	-0.08	C2
CGGA_791	FALSE	FALSE	0.37	1.45	0.42	0.41	-0.11	0.09	FALSE	-0.73	0.37	0.03	0.05	-0.02	C1
CGGA_1738	FALSE	FALSE	0.37	-0.21	0.55	-0.23	-0.46	-0.13	FALSE	0.66	0.37	0.07	-0.04	0.03	C2
CGGA_802	FALSE	FALSE	0.37	0.82	0.18	0.18	2.07	0	FALSE	-0.11	0.37	-0.06	0.22	-0.11	C2
CGGA_1720	FALSE	FALSE	0.37	-0.51	0.48	-0.81	-0.19	-0.36	FALSE	-1.57	0.37	0.03	0.01	0.01	C1
CGGA_1320	FALSE	FALSE	0.37	-0.11	0.05	-0.27	-0.57	-0.29	FALSE	-0.23	0.37	0.04	0.02	-0.01	C1
CGGA_1111	FALSE	FALSE	0.36	0.57	0.41	0.81	0.32	0.45	TRUE	0.36	0.71	0.09	-0.01	0.03	C2
CGGA_1121	FALSE	FALSE	0.36	-0.72	0.81	0	-0.12	-0.27	FALSE	-0.18	0.36	0.05	-0.09	0.08	C1
CGGA_1234	FALSE	FALSE	0.36	0.98	0.5	0.66	1.31	0.02	FALSE	-0.41	0.36	-0.03	0.13	-0.05	C2
CGGA_2081	FALSE	FALSE	0.35	-0.35	0.76	-0.09	0.03	-0.08	FALSE	0.39	0.35	0.06	-0.03	0.01	C1
CGGA_P155	FALSE	FALSE	0.35	-0.51	0.66	-0.71	-0.1	0.18	FALSE	0.3	0.35	0	0	0.05	C1
CGGA_1521	FALSE	FALSE	0.35	0.18	0.26	-0.45	0.26	-0.58	FALSE	-0.47	0.35	0	0.09	-0.03	C2
CGGA_1072	FALSE	FALSE	0.35	1.67	0.29	0.47	0.29	-0.16	FALSE	-1.15	0.35	0.08	0.02	-0.06	C1
CGGA_1537	FALSE	FALSE	0.34	0.64	0.36	0.95	0.29	0.48	TRUE	0.34	1.23	0.07	0.12	-0.02	C2
CGGA_1238	FALSE	FALSE	0.34	0.28	0.21	0.3	0.04	0.33	FALSE	0.91	0.34	-0.06	0.14	-0.02	C2
CGGA_1145	FALSE	FALSE	0.34	0.94	0.31	0.92	3.39	0.2	FALSE	-0.22	0.34	-0.03	0.16	-0.07	C2
CGGA_1208	FALSE	FALSE	0.34	0.93	0.21	0.39	1.47	-0.05	FALSE	-0.57	0.34	-0.01	0.21	-0.15	C2
CGGA_1311	FALSE	FALSE	0.33	-0.66	0.61	-0.74	-0.36	-0.05	FALSE	-1.29	0.33	0.07	-0.08	0.06	C1
CGGA_1735	FALSE	FALSE	0.33	-0.57	0.41	-0.93	-0.62	0.61	FALSE	-1.07	0.33	0.06	-0.04	0.03	C2
CGGA_1500	FALSE	FALSE	0.33	-0.22	0.79	-0.16	0.17	0.17	FALSE	1.05	0.33	0	0.01	0.03	C2
CGGA_1744	FALSE	FALSE	0.33	0.24	0.75	0.88	0.51	-0.03	FALSE	0.86	0.33	0.03	0.07	-0.05	C2
CGGA_1130	FALSE	FALSE	0.33	-0.53	0.55	0.41	-0.29	-0.06	FALSE	1.11	0.33	0.04	-0.02	0.03	C2
CGGA_1598	FALSE	FALSE	0.32	-0.16	0.46	0.08	0	-0.13	FALSE	-0.03	0.32	0.09	-0.1	0.04	C1
CGGA_265	FALSE	FALSE	0.32	-0.19	0.66	-0.09	-0.05	-0.07	FALSE	0.84	0.32	0	0.03	0.02	C2
CGGA_2013	FALSE	FALSE	0.32	-0.02	0.77	0.33	0.13	0.16	FALSE	0.53	0.32	0.02	0	0.03	C1
CGGA_1595	FALSE	FALSE	0.31	-0.54	0.86	0.44	-0.04	0.15	FALSE	0.45	0.31	0.08	-0.09	0.05	C1
CGGA_P508	FALSE	FALSE	0.31	-0.09	0.82	-0.31	-0.4	-0.12	FALSE	-0.43	0.31	0.05	-0.09	0.08	C1
CGGA_1513	FALSE	FALSE	0.31	-1.17	0.86	-0.48	-0.27	-0.17	FALSE	0.34	0.31	0.06	-0.1	0.08	C1
CGGA_1496	FALSE	FALSE	0.31	0.07	0.36	0.01	0.07	-0.41	FALSE	-0.79	0.31	0.05	-0.03	0.03	C2
CGGA_1114	FALSE	FALSE	0.31	1.77	0.23	1.53	0.81	0.93	TRUE	0.31	-0.02	-0.07	0.16	-0.09	C2
CGGA_1282	FALSE	FALSE	0.31	-0.29	0.26	-0.27	-0.36	-0.36	FALSE	-0.33	0.31	0.06	0	-0.01	C1
CGGA_1019	FALSE	FALSE	0.31	0.67	0.23	0.84	0.82	0.34	FALSE	0.7	0.31	-0.03	0.18	-0.11	C2
CGGA_678	FALSE	FALSE	0.3	1.38	0.47	0.29	2.09	-0.09	FALSE	-0.05	0.3	-0.03	0.18	-0.11	C2
CGGA_624	FALSE	FALSE	0.3	1.45	0.13	1.17	1.1	1.34	TRUE	0.3	-0.4	-0.09	0.17	-0.14	C2
CGGA_1036	FALSE	FALSE	0.3	0.48	0.6	0.62	-0.05	0.46	TRUE	0.3	0.83	0.08	0.12	-0.07	C2
CGGA_1190	FALSE	FALSE	0.3	-0.32	0.52	-0.43	0.42	-0.46	FALSE	-0.82	0.3	0.07	-0.09	0.05	C1
CGGA_766	FALSE	FALSE	0.3	-0.3	0.57	-0.34	-0.38	-0.51	FALSE	-1.14	0.3	0.02	-0.04	0.05	C1
CGGA_D57	FALSE	FALSE	0.3	1.1	0.14	0.9	0.3	0.43	TRUE	0.3	0.3	-0.04	0.14	-0.05	C2
CGGA_1739	FALSE	FALSE	0.3	0.08	0.76	0.34	-0.07	0.05	FALSE	0.75	0.3	0.04	0.02	-0.01	C2
CGGA_1687	FALSE	FALSE	0.3	0.94	0.18	1.16	1.13	-0.09	FALSE	0.46	0.3	0.05	0.08	-0.09	C2
CGGA_1404	FALSE	FALSE	0.3	-0.41	0.89	-0.13	-0.43	-0.21	FALSE	0.54	0.3	0.05	-0.08	0.07	C1
CGGA_P86	FALSE	FALSE	0.3	-0.7	0.58	-0.54	-0.73	-0.56	FALSE	-1.02	0.3	0.05	-0.06	0.05	C1
CGGA_1415	FALSE	FALSE	0.29	1.49	0.72	1.15	3.2	0.89	TRUE	0.29	-1.3	-0.14	0.1	-0.15	C2
CGGA_1015	FALSE	FALSE	0.29	2.79	0.08	2.35	1.65	2.18	TRUE	0.29	0.75	-0.04	0.26	-0.1	C2
CGGA_1517	FALSE	FALSE	0.28	-0.8	0.79	-0.2	-0.4	-0.18	FALSE	0.28	0.28	0.04	-0.09	0.09	C1
CGGA_1109	FALSE	FALSE	0.28	0.42	0.45	-0.36	0.95	-0.63	FALSE	-0.76	0.28	-0.01	0.06	-0.02	C2
CGGA_681	FALSE	FALSE	0.27	0.35	0.31	0.28	0.77	0	FALSE	-1.11	0.27	0.02	0.07	-0.05	C2
CGGA_1094	FALSE	FALSE	0.27	0.86	0.18	0.04	0.34	-0.37	FALSE	-0.92	0.27	0.05	0	-0.01	C2
CGGA_1457	FALSE	FALSE	0.27	3.02	0.28	2.35	-0.2	3.07	TRUE	0.27	0.07	0.03	0.07	-0.09	C2
CGGA_1392	FALSE	FALSE	0.26	0.14	0.85	1.29	0.4	0.02	FALSE	0.74	0.26	0.02	0.02	0	C2
CGGA_P13	FALSE	FALSE	0.26	-1.21	0.68	-0.84	-0.7	-0.54	FALSE	-0.33	0.26	0.02	-0.05	0.07	C1
CGGA_P122	FALSE	FALSE	0.26	-0.29	0.56	-0.61	0.06	-0.37	FALSE	-0.93	0.26	0.03	0	0.01	C2
CGGA_705	FALSE	FALSE	0.26	-0.06	0.37	0.21	-0.2	0.01	FALSE	0.08	0.26	0.01	0.01	0.02	C2
CGGA_1623	FALSE	FALSE	0.26	-0.11	0.62	0.06	0.52	0.16	FALSE	1.67	0.26	-0.03	0.09	-0.01	C2
CGGA_1018	FALSE	FALSE	0.26	-1	0.65	-0.88	-0.6	-0.55	FALSE	-0.72	0.26	0.07	-0.1	0.07	C1
CGGA_267	FALSE	FALSE	0.25	-0.77	0.58	-0.77	-0.32	-0.38	FALSE	-0.99	0.25	-0.02	0	0.06	C1
CGGA_1812	FALSE	FALSE	0.25	0.27	0.41	0.22	0.75	0.13	TRUE	0.25	0.87	0.04	0.12	-0.03	C2
CGGA_J73	FALSE	FALSE	0.25	-0.94	0.4	-0.59	-0.58	-0.43	FALSE	0.42	0.25	0.09	-0.11	0.06	C2
CGGA_1562	FALSE	FALSE	0.25	-0.9	0.86	-0.46	-0.47	-0.25	FALSE	0.44	0.25	0.04	-0.05	0.05	C1
CGGA_P335	FALSE	FALSE	0.24	-0.52	0.89	0.12	-0.23	0.1	TRUE	0.24	0.72	0.12	-0.09	0.07	C1
CGGA_761	FALSE	FALSE	0.24	1.12	0.15	0.41	-0.04	-0.24	FALSE	0.2	0.24	0	0.07	-0.03	C2
CGGA_1723	FALSE	FALSE	0.24	-0.68	0.79	0.16	-0.49	0.08	FALSE	0.57	0.24	0.06	-0.11	0.08	C1
CGGA_247	FALSE	FALSE	0.24	-0.01	0.51	-0.24	-0.34	-0.49	FALSE	-0.9	0.24	0.07	-0.05	0.01	C2
CGGA_P388	FALSE	FALSE	0.24	0.94	0.52	0.48	-0.08	1.53	TRUE	0.24	0.01	-0.06	0.1	-0.03	C2
CGGA_1260	FALSE	FALSE	0.24	-0.17	0.54	0.32	-0.13	0.06	FALSE	0.68	0.24	0.02	0.03	-0.01	C2
CGGA_1618	FALSE	FALSE	0.23	-0.75	0.85	-0.23	-0.19	-0.06	FALSE	0.59	0.23	0.05	-0.08	0.07	C1
CGGA_1564	FALSE	FALSE	0.23	-0.37	0.16	0.07	-0.03	-0.28	FALSE	-0.1	0.23	0.09	-0.04	-0.01	C1
CGGA_1736	FALSE	FALSE	0.23	0.41	0.55	0.75	1.91	0.78	TRUE	0.23	1.12	0.05	0.13	-0.02	C2
CGGA_P346	FALSE	FALSE	0.23	-0.13	0.86	0.24	0.13	0.24	FALSE	0.2	0.23	0.03	0.01	-0.01	C2
CGGA_1157	FALSE	FALSE	0.22	-0.52	0.65	0.11	-0.39	-0.15	FALSE	0.98	0.22	0.02	-0.02	0.03	C2
CGGA_1701	FALSE	FALSE	0.22	-0.99	0.88	0.09	-0.16	-0.09	FALSE	0.62	0.22	0.06	-0.1	0.07	C1
CGGA_1809	FALSE	FALSE	0.22	-0.12	0.55	-0.38	-0.65	0.39	FALSE	-0.65	0.22	0.08	-0.08	0.04	C1
CGGA_P21	FALSE	FALSE	0.22	-0.5	0.76	0.05	-0.34	-0.27	FALSE	0.27	0.22	0.06	-0.09	0.06	C1
CGGA_1505	FALSE	FALSE	0.22	0.49	0.23	0.1	0.24	0.27	FALSE	-0.53	0.22	-0.05	0.17	-0.09	C2
CGGA_1181	FALSE	FALSE	0.21	-0.18	0.73	0.09	-0.22	-0.22	FALSE	0.36	0.21	0.03	-0.05	0.05	C1
CGGA_1177	FALSE	FALSE	0.2	1.27	0.31	1.14	1.62	1.51	TRUE	0.2	0.01	-0.06	0.2	-0.14	C2
CGGA_1330	FALSE	FALSE	0.2	0.44	0.64	0.42	0.02	-0.12	FALSE	-1.27	0.2	-0.05	0.07	0.01	C2
CGGA_1335	FALSE	FALSE	0.19	-0.79	0.88	-0.32	-0.28	0.05	FALSE	0.57	0.19	0.03	-0.09	0.08	C1
CGGA_1256	FALSE	FALSE	0.19	-0.17	0.62	0.89	1.66	0.13	FALSE	1.08	0.19	0.04	-0.03	0.02	C2
CGGA_1023	FALSE	FALSE	0.19	0.07	0.27	0.23	0.23	0.16	FALSE	0.57	0.19	0.07	0.01	-0.05	C2
CGGA_2082	FALSE	FALSE	0.19	0.88	0.36	0.71	0.75	0.01	FALSE	0.26	0.19	0	0.05	-0.03	C2
CGGA_1195	FALSE	FALSE	0.18	-0.66	0.79	-0.05	-0.27	-0.25	FALSE	0.68	0.18	0.02	-0.02	0.03	C2
CGGA_1239	FALSE	FALSE	0.18	-1.09	0.51	-0.58	-0.41	-0.48	FALSE	-0.04	0.18	0.02	-0.06	0.06	C2
CGGA_235	FALSE	FALSE	0.18	-0.52	0.82	-0.73	-0.38	-0.08	FALSE	-0.85	0.18	0	-0.03	0.06	C1
CGGA_1994	FALSE	FALSE	0.18	-0.82	0.91	0.05	0.89	0.11	FALSE	0.75	0.18	0.05	-0.1	0.07	C1
CGGA_1269	FALSE	FALSE	0.18	0.4	0.45	-0.2	-0.21	-0.43	FALSE	-0.04	0.18	0.06	-0.04	0	C1
CGGA_1126	FALSE	FALSE	0.17	0.42	0.55	0.08	-0.18	-0.13	FALSE	0.42	0.17	0.09	-0.09	0.02	C1
CGGA_2006	FALSE	FALSE	0.17	1.51	0.22	1.46	-0.03	0.97	TRUE	0.17	1.07	-0.02	0.18	0.01	C2
CGGA_680	FALSE	FALSE	0.17	0.23	0.66	-0.48	-0.28	-0.05	FALSE	-1.44	0.17	0.03	-0.05	0.03	C1
CGGA_804	FALSE	FALSE	0.17	1.37	0.49	0.54	-0.14	0.58	TRUE	0.17	-1.98	-0.17	-0.08	-0.04	C1
CGGA_D11	FALSE	FALSE	0.16	2.28	0.48	1.17	0.77	0.35	FALSE	0.08	0.16	0.02	0.09	-0.09	C2
CGGA_P27	FALSE	FALSE	0.16	-0.71	0.63	-0.91	0.15	-0.51	FALSE	-0.49	0.16	0.02	-0.07	0.08	C1
CGGA_318	FALSE	FALSE	0.16	0.57	0.63	0.8	3.16	0.61	TRUE	0.16	-0.31	-0.02	0.13	-0.16	C2
CGGA_1003	FALSE	FALSE	0.15	-1.27	0.44	-0.75	-0.23	-0.34	FALSE	-0.37	0.15	0.06	-0.09	0.06	C1
CGGA_1014	FALSE	FALSE	0.14	-0.13	0.51	-0.18	-0.34	-0.27	FALSE	1.03	0.14	0.05	-0.03	0	C2
CGGA_1105	FALSE	FALSE	0.14	2.23	0.52	1.35	1.87	1.18	TRUE	0.14	-0.26	-0.07	0.14	-0.11	C2
CGGA_1552	FALSE	FALSE	0.14	-0.82	0.78	-0.15	-0.36	-0.27	FALSE	0.27	0.14	0.03	-0.08	0.07	C1
CGGA_1621	FALSE	FALSE	0.13	-0.65	0.76	-0.28	-0.14	-0.28	FALSE	0.31	0.13	0.04	-0.07	0.06	C1
CGGA_1601	FALSE	FALSE	0.13	1.59	0.39	1.23	0.91	0.1	TRUE	0.13	0.15	0.03	0.09	-0.1	C2
CGGA_2056	FALSE	FALSE	0.13	0.85	0.36	0.99	0.68	0.97	TRUE	0.13	1.09	0.12	0.09	-0.05	C2
CGGA_1433	FALSE	FALSE	0.13	0.89	0.52	0.55	0.64	0.28	TRUE	0.13	0.56	0.05	0.13	-0.1	C2
CGGA_P326	FALSE	FALSE	0.13	-0.38	0.84	-0.3	-0.3	-0.23	FALSE	0.72	0.13	0.03	-0.06	0.05	C1
CGGA_330	FALSE	FALSE	0.13	1.38	0.21	1.04	0.93	0.98	TRUE	0.13	-0.71	-0.16	0.12	-0.06	C2
CGGA_605	FALSE	FALSE	0.12	1.02	0.15	0.83	1.09	0.69	TRUE	0.12	0.82	-0.05	0.25	-0.07	C2
CGGA_413	FALSE	FALSE	0.12	1.01	0.53	0.18	0.66	-0.01	FALSE	-0.79	0.12	-0.05	0.12	-0.05	C1
CGGA_1410	FALSE	FALSE	0.12	0.44	0.29	-0.05	0.22	-0.47	FALSE	-1.48	0.12	0.04	0	-0.02	C2
CGGA_856	FALSE	FALSE	0.12	-0.37	0.59	-0.42	-0.5	-0.06	FALSE	-0.53	0.12	-0.03	0	0.05	C1
CGGA_852	FALSE	FALSE	0.12	-0.13	0.3	-0.42	-0.23	-0.33	FALSE	-0.3	0.12	-0.05	0.09	-0.02	C2
CGGA_689	FALSE	FALSE	0.11	0.32	0.46	-0.07	-0.14	-0.35	FALSE	-0.48	0.11	0.03	-0.02	0.01	C1
CGGA_1435	FALSE	FALSE	0.11	0.01	0.54	0.09	-0.19	0.16	FALSE	0.29	0.11	0.03	-0.03	0.02	C2
CGGA_P510	FALSE	FALSE	0.1	1.14	0.52	1.33	0.61	1.95	FALSE	0.74	0.1	-0.12	0.19	-0.05	C2
CGGA_799	FALSE	FALSE	0.1	-0.57	0.76	-0.7	0.03	-0.33	FALSE	0.27	0.1	0.06	-0.09	0.05	C1
CGGA_1516	FALSE	FALSE	0.09	-0.79	0.72	-0.37	-0.44	-0.58	FALSE	0.18	0.09	0.04	-0.08	0.06	C1
CGGA_1875	FALSE	FALSE	0.09	0.18	0.65	0.97	0.47	0.38	FALSE	1.1	0.09	0.01	0.02	-0.01	C2
CGGA_446	FALSE	FALSE	0.09	-0.29	0.64	-0.3	-0.44	-0.35	FALSE	-1.27	0.09	0.03	-0.06	0.05	C1
CGGA_889	FALSE	FALSE	0.09	-1.11	0.88	-0.49	-0.34	0.12	FALSE	-0.03	0.09	0	-0.05	0.06	C1
CGGA_1693	FALSE	FALSE	0.09	-0.79	0.55	0.26	-0.57	0.18	FALSE	0.67	0.09	0.06	-0.09	0.05	C1
CGGA_1596	FALSE	FALSE	0.09	0.02	0.32	0.28	-0.41	0.25	FALSE	0.68	0.09	0.05	-0.05	0.01	C2
CGGA_1022	FALSE	FALSE	0.08	1.16	0.43	0.39	2.11	0	FALSE	-0.36	0.08	-0.07	0.22	-0.12	C2
CGGA_D28	FALSE	FALSE	0.08	-0.94	0.74	-0.81	-0.44	-0.44	FALSE	-1.16	0.08	0.01	-0.05	0.06	C1
CGGA_1340	FALSE	FALSE	0.08	-0.38	0.19	-0.84	-0.34	-0.18	FALSE	-1.09	0.08	0.01	-0.01	0.01	C1
CGGA_1419	FALSE	FALSE	0.08	-0.16	0.17	-0.15	0.25	-0.06	FALSE	1.55	0.08	-0.02	0.04	0	C2
CGGA_1158	FALSE	FALSE	0.07	-0.8	0.34	-0.66	-0.56	-0.73	FALSE	-0.44	0.07	0.03	-0.07	0.06	C2
CGGA_1389	FALSE	FALSE	0.07	-0.45	0.89	0.17	-0.36	0.3	FALSE	0.7	0.07	0.07	-0.11	0.06	C1
CGGA_243	FALSE	FALSE	0.06	-0.33	0.65	-0.47	-0.16	-0.46	FALSE	-1.58	0.06	0.01	-0.03	0.03	C1
CGGA_1718	FALSE	FALSE	0.06	-0.27	0.72	-0.05	0.17	0.05	FALSE	0.63	0.06	0.03	-0.08	0.06	C2
CGGA_P295	FALSE	FALSE	0.06	0.15	0.66	-0.09	-0.23	-0.04	FALSE	1.23	0.06	0	0.02	0	C2
CGGA_1865	FALSE	FALSE	0.06	0.31	0.2	-0.23	0.44	-0.12	FALSE	0.44	0.06	-0.04	0.12	-0.07	C2
CGGA_1617	FALSE	FALSE	0.06	-1.22	0.9	0.03	-0.15	0.03	FALSE	1.18	0.06	0.04	-0.08	0.06	C1
CGGA_P103	FALSE	FALSE	0.05	-1.16	0.65	-0.7	-0.25	-0.46	FALSE	-0.34	0.05	0	-0.06	0.07	C1
CGGA_1079	FALSE	FALSE	0.05	0.56	0.64	0.52	0.66	0.17	FALSE	-0.32	0.05	-0.06	0.09	-0.03	C2
CGGA_1463	FALSE	FALSE	0.05	-0.6	0.68	-0.47	-0.46	-0.52	FALSE	-0.89	0.05	0	-0.05	0.04	C1
CGGA_P356	FALSE	FALSE	0.04	-0.12	0.81	0.42	-0.09	0.02	FALSE	0.48	0.04	0.05	-0.11	0.05	C1
CGGA_1673	FALSE	FALSE	0.04	-0.96	0.66	-0.84	-0.36	-0.07	FALSE	0.53	0.04	0.01	-0.08	0.07	C1
CGGA_1124	FALSE	FALSE	0.03	1.97	0.59	1.83	2.65	1.53	TRUE	0.03	-0.3	-0.06	0.14	-0.12	C2
CGGA_782	FALSE	FALSE	0.03	0.73	0.3	0.09	0.23	0	FALSE	-0.27	0.03	-0.08	0.16	-0.07	C2
CGGA_112	FALSE	FALSE	0.03	-0.54	0.47	-0.64	-0.42	-0.54	FALSE	-0.23	0.03	0.03	-0.1	0.07	C1
CGGA_1197	FALSE	FALSE	0.03	-0.24	0.6	-0.23	0.2	-0.54	FALSE	-0.3	0.03	0	0.01	-0.01	C2
CGGA_1675	FALSE	FALSE	0.02	1.33	0.49	1.44	0.36	1.11	TRUE	0.02	-0.45	-0.03	-0.01	-0.01	C2
CGGA_1273	FALSE	FALSE	0.02	-0.52	0.48	-0.38	-0.19	-0.31	FALSE	0.51	0.02	0.03	-0.06	0.03	C2
CGGA_1417	FALSE	FALSE	0.02	-0.45	0.61	-0.49	-0.52	-0.2	FALSE	-0.99	0.02	0.02	-0.05	0.03	C1
CGGA_1287	FALSE	FALSE	0.02	0.67	0.55	0	0.07	0.27	FALSE	-1.7	0.02	-0.03	0.03	-0.01	C2
CGGA_1771	FALSE	FALSE	0.02	-0.83	0.6	-0.69	-0.69	-0.43	FALSE	0.63	0.02	0.03	-0.09	0.06	C2
CGGA_625	FALSE	FALSE	0.02	-0.69	0.86	-0.06	-0.09	-0.35	FALSE	0.29	0.02	0.05	-0.1	0.06	C1
CGGA_1592	FALSE	FALSE	0.01	0.89	0.65	-0.01	0.33	-0.32	FALSE	-0.86	0.01	0.06	-0.04	-0.03	C2
CGGA_P328	FALSE	FALSE	0.01	0.28	0.43	0.06	-0.3	-0.12	FALSE	0.07	0.01	-0.05	0.09	-0.04	C2
CGGA_P108	FALSE	FALSE	0.01	-0.28	0.2	-0.87	-0.41	-0.85	FALSE	-0.54	0.01	0.02	-0.02	0	C1
CGGA_1716	FALSE	FALSE	0.01	0.82	0.37	0.34	-0.17	0.35	TRUE	0.01	-0.53	-0.06	0.02	-0.04	C2
CGGA_103	FALSE	FALSE	0	-0.92	0.43	-0.75	-0.95	-0.68	FALSE	-0.58	0	0	-0.06	0.05	C2
CGGA_P176	FALSE	TRUE	0	-1.12	0.68	-0.8	-0.34	-0.49	FALSE	-0.51	0	-0.01	-0.04	0.05	C1
CGGA_1400	FALSE	TRUE	0	-0.82	0.84	0.65	-0.08	0.15	FALSE	0.7	0	0.05	-0.1	0.05	C1
CGGA_676	FALSE	TRUE	-0.01	1.17	0.13	0.85	1.73	-0.1	FALSE	-0.48	-0.01	-0.02	0.09	-0.08	C2
CGGA_619	FALSE	TRUE	-0.01	-0.37	0.68	-0.37	-0.23	0.24	FALSE	0.26	-0.01	0.01	-0.05	0.04	C2
CGGA_1558	FALSE	TRUE	-0.01	1.62	0.57	1.31	-0.03	0.91	TRUE	-0.01	0.7	0.1	0.06	-0.04	C2
CGGA_2024	FALSE	TRUE	-0.01	-0.59	0.97	-0.56	0.1	0.35	FALSE	0.51	-0.01	0	-0.04	0.04	C1
CGGA_P315	FALSE	TRUE	-0.01	-0.49	0.72	0.12	-0.33	0.12	FALSE	0.94	-0.01	0.05	-0.12	0.07	C1
CGGA_1416	FALSE	TRUE	-0.02	-0.06	0.87	0.36	-0.26	-0.11	FALSE	0.28	-0.02	0.07	-0.12	0.04	C1
CGGA_1218	FALSE	TRUE	-0.02	1.24	0.39	0.92	1.25	0.65	TRUE	-0.02	-0.71	-0.13	0.14	-0.1	C2
CGGA_1721	FALSE	TRUE	-0.02	-0.74	0.81	0.22	-0.32	0.05	FALSE	1.13	-0.02	0.03	-0.09	0.06	C1
CGGA_2075	FALSE	TRUE	-0.02	1.15	0.39	0.95	2.5	0.54	TRUE	-0.02	1.21	0.07	0.19	-0.08	C2
CGGA_P5	FALSE	TRUE	-0.03	0.6	0.45	0.52	1.32	-0.21	FALSE	-0.21	-0.03	-0.07	0.15	-0.08	C2
CGGA_P151	FALSE	TRUE	-0.04	-0.8	0.85	-0.32	-0.36	0.23	FALSE	1.2	-0.04	0.02	-0.08	0.06	C1
CGGA_D27	FALSE	TRUE	-0.04	0.1	0.61	-0.05	0.26	-0.24	FALSE	-0.96	-0.04	0.03	-0.04	0	C2
CGGA_1035	FALSE	TRUE	-0.04	0.69	0.66	0.95	2.25	0.85	TRUE	-0.04	0.09	-0.03	0.19	-0.14	C2
CGGA_1543	FALSE	TRUE	-0.04	0.22	0.4	1.04	0.1	0.02	FALSE	1.07	-0.04	0	0	-0.01	C2
CGGA_1682	FALSE	TRUE	-0.04	0.55	0.26	0.28	0.74	0.1	FALSE	-0.81	-0.04	-0.08	0.13	-0.05	C2
CGGA_1882	FALSE	TRUE	-0.05	-0.52	0.85	0.33	-0.14	-0.07	FALSE	0.61	-0.05	0.05	-0.11	0.05	C1
CGGA_1626	FALSE	TRUE	-0.05	0.68	0.43	0.58	0.6	0.08	FALSE	0.67	-0.05	-0.03	0.11	-0.08	C2
CGGA_252	FALSE	TRUE	-0.05	-0.25	0.51	-0.58	0.19	-0.58	FALSE	-1.25	-0.05	-0.02	-0.03	0.04	C1
CGGA_D24	FALSE	TRUE	-0.06	0.19	0.23	0.44	0.18	0.46	FALSE	-0.55	-0.06	-0.01	0	0	C1
CGGA_1569	FALSE	TRUE	-0.06	-1.15	0.87	0.28	0.95	0.2	FALSE	0.65	-0.06	0.01	-0.08	0.06	C1
CGGA_1061	FALSE	TRUE	-0.06	-0.54	0.34	-0.76	-0.49	-0.56	FALSE	-1.58	-0.06	0.03	-0.08	0.04	C1
CGGA_1502	FALSE	TRUE	-0.06	0.12	0.79	1.11	-0.19	0.31	FALSE	1.45	-0.06	0	-0.02	0.01	C2
CGGA_641	FALSE	TRUE	-0.06	-0.24	0.62	-0.5	-0.43	-0.33	FALSE	-0.44	-0.06	-0.01	-0.03	0.03	C1
CGGA_1147	FALSE	TRUE	-0.07	-0.95	0.65	-0.61	-0.58	-0.45	FALSE	-0.48	-0.07	-0.01	-0.07	0.07	C1
CGGA_598	FALSE	TRUE	-0.07	-0.46	0.68	-0.62	-0.21	-0.38	FALSE	-1.18	-0.07	-0.02	-0.04	0.05	C1
CGGA_P99	FALSE	TRUE	-0.07	0.05	0.81	-0.06	-0.2	-0.13	FALSE	0.62	-0.07	0.04	-0.1	0.05	C1
CGGA_1731	FALSE	TRUE	-0.08	-0.44	0.63	0.01	-0.55	-0.36	FALSE	0.44	-0.08	0.05	-0.1	0.03	C1
CGGA_835	FALSE	TRUE	-0.08	-0.1	0.78	-0.38	-0.05	-0.16	FALSE	-0.97	-0.08	-0.05	0.02	0.02	C1
CGGA_P501	FALSE	TRUE	-0.08	0.31	0.82	0.16	-0.04	-0.09	FALSE	-0.71	-0.08	-0.07	0.01	0.03	C1
CGGA_884	FALSE	TRUE	-0.08	-0.69	0.48	-0.5	-0.31	-0.28	FALSE	-0.94	-0.08	-0.02	-0.01	0.02	C1
CGGA_1664	FALSE	TRUE	-0.08	-0.72	0.9	-0.15	-0.24	0.03	FALSE	1	-0.08	0	-0.08	0.06	C1
CGGA_P111	FALSE	TRUE	-0.08	-0.07	0.59	-0.1	0.44	-0.24	FALSE	-0.85	-0.08	-0.01	-0.04	0.04	C1
CGGA_858	FALSE	TRUE	-0.08	-0.53	0.77	-0.55	0	-0.03	FALSE	0.12	-0.08	-0.03	-0.02	0.04	C1
CGGA_1066	FALSE	TRUE	-0.09	-0.19	0.55	-0.41	-0.18	-0.48	FALSE	0.09	-0.09	-0.03	0.04	-0.03	C2
CGGA_290	FALSE	TRUE	-0.1	-0.34	0.49	-0.33	-0.04	-0.45	FALSE	-0.71	-0.1	-0.03	0.02	-0.01	C1
CGGA_D45	FALSE	TRUE	-0.1	-0.11	0.6	0.02	1.07	-0.36	FALSE	-0.36	-0.1	0.02	-0.08	0.04	C1
CGGA_1286	FALSE	TRUE	-0.1	-0.99	0.85	0.04	-0.49	-0.26	FALSE	0.48	-0.1	0.02	-0.09	0.06	C1
CGGA_724	FALSE	TRUE	-0.1	-0.71	0.9	-0.13	-0.35	0	FALSE	0.8	-0.1	-0.01	-0.08	0.08	C1
CGGA_245	FALSE	TRUE	-0.1	1.02	0.44	0.99	0.63	1.11	TRUE	-0.1	-0.44	-0.07	0.1	-0.08	C2
CGGA_1284	FALSE	TRUE	-0.11	1.87	0.69	1.09	2.22	0.05	FALSE	-0.46	-0.11	-0.05	0.15	-0.11	C2
CGGA_1161	FALSE	TRUE	-0.11	-0.85	0.89	-0.11	-0.4	0.31	FALSE	1.15	-0.11	0.01	-0.08	0.06	C1
CGGA_P401	FALSE	TRUE	-0.11	1.58	0.66	1.3	0.93	0.92	TRUE	-0.11	0.45	0.03	0.1	-0.06	C2
CGGA_342	FALSE	TRUE	-0.11	0.94	0.75	0.72	1.2	-0.13	FALSE	-0.8	-0.11	-0.07	0.09	-0.04	C2
CGGA_1661	FALSE	TRUE	-0.11	-0.64	0.86	0.51	-0.02	0.15	FALSE	0.96	-0.11	0.02	-0.07	0.04	C1
CGGA_1440	FALSE	TRUE	-0.11	-0.53	0.71	-0.21	-0.47	-0.25	FALSE	0.63	-0.11	-0.02	-0.07	0.07	C1
CGGA_890	FALSE	TRUE	-0.11	-0.96	0.31	-0.78	-0.51	-0.43	FALSE	0.2	-0.11	-0.02	-0.02	0.02	C1
CGGA_P596	FALSE	TRUE	-0.11	0.18	0.89	0.22	-0.04	0.31	TRUE	-0.11	1.5	0.16	0.01	0.05	C1
CGGA_1255	FALSE	TRUE	-0.11	1.02	0.06	0.94	2.61	-0.09	FALSE	-0.02	-0.11	-0.01	0.1	-0.11	C2
CGGA_P156	FALSE	TRUE	-0.12	-0.97	0.72	-0.84	-0.12	-0.51	FALSE	-0.48	-0.12	-0.01	-0.09	0.08	C1
CGGA_731	FALSE	TRUE	-0.12	0.39	0.33	0.44	1.19	0.1	TRUE	-0.12	0.79	-0.04	0.25	-0.08	C2
CGGA_1953	FALSE	TRUE	-0.13	1.04	0.86	0.91	0.11	0.9	TRUE	-0.13	0.58	0.07	0.07	-0.05	C2
CGGA_1156	FALSE	TRUE	-0.13	0.05	0.44	0.39	-0.18	-0.35	FALSE	1.12	-0.13	0.01	-0.04	0	C2
CGGA_671	FALSE	TRUE	-0.14	-0.49	0.8	-0.8	-0.22	0.06	FALSE	-0.62	-0.14	-0.05	-0.02	0.05	C1
CGGA_843	FALSE	TRUE	-0.14	-0.69	0.52	-0.64	-0.48	-0.51	FALSE	-0.76	-0.14	-0.03	-0.03	0.04	C1
CGGA_194	FALSE	TRUE	-0.14	-0.32	0.81	-0.32	-0.22	-0.08	FALSE	0.56	-0.14	0.03	-0.11	0.05	C1
CGGA_838	FALSE	TRUE	-0.14	-0.64	0.8	-0.61	-0.32	-0.39	FALSE	-0.94	-0.14	-0.02	-0.04	0.04	C1
CGGA_1976	FALSE	TRUE	-0.14	0.77	0.39	0.81	-0.05	0.1	TRUE	-0.14	2.41	0.13	0.25	-0.02	C2
CGGA_D20	FALSE	TRUE	-0.14	-0.77	0.73	-0.64	-0.04	-0.12	FALSE	0.21	-0.14	-0.02	-0.03	0.03	C1
CGGA_1662	FALSE	TRUE	-0.15	-0.43	0.85	0.06	-0.35	-0.03	FALSE	1	-0.15	0.02	-0.09	0.05	C1
CGGA_P364	FALSE	TRUE	-0.15	0.65	0.8	0.91	0.09	-0.18	FALSE	0.34	-0.15	0.04	-0.03	-0.03	C2
CGGA_1369	FALSE	TRUE	-0.15	-0.7	0.89	0.02	-0.28	-0.16	FALSE	0.5	-0.15	0.03	-0.13	0.07	C1
CGGA_545	FALSE	TRUE	-0.15	1.99	0.39	1.4	1.31	0.66	TRUE	-0.15	-1.02	-0.09	0.02	-0.08	C2
CGGA_1603	FALSE	TRUE	-0.15	1.03	0.61	1.36	-0.19	2.29	TRUE	-0.15	0.75	0.11	0.03	-0.03	C2
CGGA_2002	FALSE	TRUE	-0.15	-0.35	0.76	-0.17	-0.22	-0.07	FALSE	0.18	-0.15	-0.03	-0.04	0.05	C1
CGGA_D21	FALSE	TRUE	-0.16	1.06	0.33	0.75	0.45	0.77	TRUE	-0.16	0.28	0.02	0.08	-0.06	C2
CGGA_1339	FALSE	TRUE	-0.16	-0.59	0.63	-0.48	-0.37	-0.3	FALSE	-0.87	-0.16	-0.02	-0.06	0.05	C1
CGGA_560	FALSE	TRUE	-0.16	0.72	0.63	0.04	0.26	-0.23	FALSE	-0.75	-0.16	0.03	-0.1	0.04	C1
CGGA_491	FALSE	TRUE	-0.16	0.3	0.39	-0.22	-0.12	-0.15	FALSE	-0.89	-0.16	0.03	-0.04	0	C1
CGGA_1955	FALSE	TRUE	-0.17	-0.55	0.96	-0.09	-0.31	0.61	FALSE	0.8	-0.17	0.02	-0.08	0.04	C1
CGGA_P159	FALSE	TRUE	-0.17	0.43	0.57	0.02	0.85	0.18	FALSE	-0.31	-0.17	-0.06	0.07	-0.03	C2
CGGA_D40	FALSE	TRUE	-0.17	-0.42	0.65	-0.18	-0.11	-0.21	FALSE	0.5	-0.17	-0.04	-0.04	0.05	C1
CGGA_679	FALSE	TRUE	-0.17	1.97	0.3	1.46	0.87	0.83	TRUE	-0.17	-0.23	-0.05	0.11	-0.1	C2
CGGA_1454	FALSE	TRUE	-0.18	-0.82	0.94	-0.46	0.03	0.39	FALSE	0.76	-0.18	0	-0.09	0.06	C1
CGGA_1178	FALSE	TRUE	-0.18	-0.58	0.65	-0.52	-0.49	-0.34	FALSE	-0.03	-0.18	0.04	-0.15	0.08	C1
CGGA_652	FALSE	TRUE	-0.18	0.22	0.86	-0.04	-0.45	-0.02	FALSE	0.48	-0.18	0.04	-0.12	0.05	C1
CGGA_P131	FALSE	TRUE	-0.18	-0.29	0.59	-0.43	0.63	-0.39	FALSE	-0.47	-0.18	-0.03	-0.04	0.04	C1
CGGA_1587	FALSE	TRUE	-0.18	0.81	0.45	0.44	-0.51	0.65	TRUE	-0.18	0.49	0.03	0.04	0	C2
CGGA_256	FALSE	TRUE	-0.19	0.16	0.41	-0.15	0.38	-0.24	FALSE	-0.15	-0.19	-0.11	0.11	-0.03	C2
CGGA_1319	FALSE	TRUE	-0.19	-1.02	0.83	0.12	-0.3	-0.06	FALSE	0.67	-0.19	0.03	-0.11	0.06	C1
CGGA_1055	FALSE	TRUE	-0.19	-0.06	0.47	-0.54	-0.51	-0.65	FALSE	-1.2	-0.19	-0.01	-0.06	0.04	C2
CGGA_1033	FALSE	TRUE	-0.19	-0.93	0.95	-0.26	-0.12	0.32	FALSE	1.01	-0.19	0	-0.09	0.06	C1
CGGA_J042	FALSE	TRUE	-0.19	0.96	0.32	0.86	0	0.21	FALSE	-0.16	-0.19	-0.07	0.12	-0.07	C2
CGGA_1651	FALSE	TRUE	-0.2	-0.51	0.9	-0.3	-0.22	0.4	FALSE	0.94	-0.2	0	-0.1	0.07	C1
CGGA_P505	FALSE	TRUE	-0.2	-0.35	0.81	0.02	-0.07	-0.14	FALSE	0.15	-0.2	-0.05	-0.07	0.08	C1
CGGA_507	FALSE	TRUE	-0.2	-0.54	0.76	-0.73	-0.24	0.1	FALSE	0.92	-0.2	-0.02	-0.04	0.03	C1
CGGA_1390	FALSE	TRUE	-0.2	-0.06	0.72	0.09	0.03	0.13	FALSE	1.06	-0.2	-0.01	-0.03	0	C2
CGGA_1501	FALSE	TRUE	-0.2	0.02	0.71	1.07	-0.15	0.48	FALSE	1.45	-0.2	0.02	-0.06	0.01	C2
CGGA_675	FALSE	TRUE	-0.21	-0.05	0.58	-0.19	-0.44	-0.29	FALSE	-0.6	-0.21	-0.05	-0.01	0.02	C1
CGGA_1743	FALSE	TRUE	-0.21	-0.9	0.87	-0.35	-0.37	0.25	FALSE	0.81	-0.21	-0.01	-0.09	0.07	C1
CGGA_1005	FALSE	TRUE	-0.21	-0.14	0.59	-0.2	-0.13	-0.29	FALSE	-0.22	-0.21	-0.02	-0.05	0.04	C1
CGGA_521	FALSE	TRUE	-0.21	0.38	0.24	-0.06	-0.29	-0.01	FALSE	0.16	-0.21	-0.04	0.06	-0.05	C2
CGGA_1407	FALSE	TRUE	-0.21	-0.66	0.81	0.78	0.35	0.14	FALSE	1.03	-0.21	0.01	-0.07	0.03	C1
CGGA_759	FALSE	TRUE	-0.21	0.59	0.18	0.23	-0.27	0.06	FALSE	0.01	-0.21	-0.04	0.03	-0.02	C2
CGGA_715	FALSE	TRUE	-0.22	-0.66	0.79	-0.58	-0.06	0.11	FALSE	0.02	-0.22	-0.04	-0.04	0.04	C1
CGGA_277	FALSE	TRUE	-0.22	-0.34	0.9	-0.41	-0.08	0.16	FALSE	0.19	-0.22	0	-0.11	0.08	C1
CGGA_634	FALSE	TRUE	-0.22	-0.99	0.8	-0.78	-0.23	-0.35	FALSE	0.32	-0.22	-0.01	-0.06	0.04	C2
CGGA_P20	FALSE	TRUE	-0.22	-0.46	0.44	-0.44	-0.31	-0.62	FALSE	-0.54	-0.22	-0.01	-0.07	0.04	C2
CGGA_1184	FALSE	TRUE	-0.22	-0.1	0.88	-0.23	0.08	0.19	FALSE	1.32	-0.22	-0.02	-0.03	0.02	C1
CGGA_604	FALSE	TRUE	-0.22	0.57	0.17	0.91	2.55	-0.14	FALSE	0.42	-0.22	-0.08	0.14	-0.1	C2
CGGA_727	FALSE	TRUE	-0.22	0.74	0.47	0.17	0.49	-0.22	FALSE	-0.8	-0.22	-0.04	0.05	-0.05	C2
CGGA_859	FALSE	TRUE	-0.22	1.04	0.58	0.78	1.99	0.21	TRUE	-0.22	-0.1	-0.06	0.2	-0.16	C2
CGGA_P520	FALSE	TRUE	-0.22	0.7	0.87	0.27	-0.15	0.46	FALSE	-0.78	-0.22	0.02	-0.1	0.03	C1
CGGA_P385	FALSE	TRUE	-0.22	-0.22	0.79	-0.12	-0.01	0.15	FALSE	1.06	-0.22	-0.04	-0.02	0.03	C1
CGGA_1030	FALSE	TRUE	-0.22	-0.9	0.86	-0.77	-0.23	0.24	FALSE	0.12	-0.22	0.01	-0.1	0.06	C1
CGGA_1657	FALSE	TRUE	-0.23	-0.42	0.82	0.18	-0.11	0.15	FALSE	1.48	-0.23	0	-0.06	0.03	C1
CGGA_1703	FALSE	TRUE	-0.23	-0.39	0.84	0.16	-0.26	-0.03	FALSE	0.96	-0.23	-0.01	-0.06	0.03	C1
CGGA_1155	FALSE	TRUE	-0.23	-0.55	0.71	0.4	-0.42	-0.04	FALSE	0.98	-0.23	0.02	-0.09	0.04	C1
CGGA_P174	FALSE	TRUE	-0.23	-0.41	0.56	-0.53	-0.11	-0.29	FALSE	-0.21	-0.23	-0.06	-0.01	0.03	C1
CGGA_1642	FALSE	TRUE	-0.23	-0.81	0.83	0.34	0.32	0.34	FALSE	1.4	-0.23	0.01	-0.08	0.04	C1
CGGA_D48	FALSE	TRUE	-0.24	0.63	0.5	0.02	-0.14	-0.29	FALSE	-1.07	-0.24	0.04	-0.06	-0.01	C1
CGGA_1148	FALSE	TRUE	-0.24	0.61	0.45	0.56	-0.16	-0.09	FALSE	-0.28	-0.24	-0.05	0.06	-0.03	C2
CGGA_1575	FALSE	TRUE	-0.24	1.28	0.53	1.15	0.81	0.27	TRUE	-0.24	0.46	0.03	0.09	-0.05	C2
CGGA_633	FALSE	TRUE	-0.24	-0.54	0.26	-0.55	0.04	0.22	FALSE	0.31	-0.24	-0.03	-0.02	0.02	C1
CGGA_1051	FALSE	TRUE	-0.25	-0.88	0.62	-0.69	-0.33	0.2	FALSE	0.63	-0.25	-0.03	-0.05	0.05	C2
CGGA_1750	FALSE	TRUE	-0.25	-0.44	0.87	-0.26	0.31	0.06	FALSE	1.11	-0.25	0	-0.08	0.04	C1
CGGA_818	FALSE	TRUE	-0.26	0.42	0.55	0.38	1.3	0.91	TRUE	-0.26	-0.67	-0.06	0	-0.04	C2
CGGA_P18	FALSE	TRUE	-0.26	-0.38	0.65	-0.19	0.01	-0.49	FALSE	-0.82	-0.26	-0.06	0.04	-0.02	C2
CGGA_1246	FALSE	TRUE	-0.26	-0.02	0.76	0.07	-0.07	0.2	FALSE	-1.34	-0.26	-0.04	-0.05	0.05	C1
CGGA_1207	FALSE	TRUE	-0.27	-0.58	0.84	-0.13	-0.29	0.17	FALSE	0.96	-0.27	0	-0.09	0.05	C1
CGGA_1002	FALSE	TRUE	-0.28	-0.31	0.72	0.06	-0.44	-0.08	FALSE	0.98	-0.28	0.01	-0.08	0.04	C1
CGGA_1653	FALSE	TRUE	-0.28	-0.64	0.76	0.47	-0.12	0.04	FALSE	1.34	-0.28	0.02	-0.1	0.04	C1
CGGA_1899	FALSE	TRUE	-0.28	0.29	0.85	0.85	-0.35	0.63	FALSE	1.2	-0.28	-0.01	-0.01	-0.01	C2
CGGA_165	FALSE	TRUE	-0.29	-0.9	0.88	0.53	0.01	0.17	FALSE	1.25	-0.29	0.02	-0.09	0.04	C1
CGGA_483	FALSE	TRUE	-0.3	2.83	0.13	1.73	1.7	1.88	TRUE	-0.3	0.98	0.05	0.21	-0.12	C2
CGGA_P137	FALSE	TRUE	-0.3	-0.46	0.55	-0.31	-0.19	-0.11	FALSE	-0.93	-0.3	-0.04	-0.03	0.02	C1
CGGA_139	FALSE	TRUE	-0.3	-0.05	0.81	-0.79	-0.05	0.04	FALSE	0.38	-0.3	-0.02	-0.06	0.03	C1
CGGA_510	FALSE	TRUE	-0.3	-0.05	0.6	-0.05	0.12	-0.17	FALSE	-0.59	-0.3	-0.1	0.06	0	C1
CGGA_822	FALSE	TRUE	-0.3	-0.2	0.52	-0.27	-0.38	-0.21	FALSE	-0.68	-0.3	-0.01	-0.05	0.03	C1
CGGA_1141	FALSE	TRUE	-0.31	-0.48	0.87	-0.06	-0.29	0.31	FALSE	1.35	-0.31	-0.02	-0.05	0.03	C1
CGGA_P15	FALSE	TRUE	-0.31	-0.54	0.78	0.19	-0.15	-0.01	FALSE	0.94	-0.31	-0.01	-0.09	0.05	C1
CGGA_1727	FALSE	TRUE	-0.31	-0.39	0.87	0.17	0.14	-0.04	FALSE	1.07	-0.31	0	-0.07	0.03	C1
CGGA_D04	FALSE	TRUE	-0.31	-0.73	0.76	-0.59	-0.32	-0.4	FALSE	-1.07	-0.31	-0.06	-0.02	0.04	C1
CGGA_1048	FALSE	TRUE	-0.32	1.34	0.36	0.64	2.53	0.19	FALSE	0.61	-0.32	-0.01	0.02	-0.06	C2
CGGA_635	FALSE	TRUE	-0.32	-0.32	0.74	-0.26	-0.02	-0.51	FALSE	-1.07	-0.32	-0.06	-0.01	0.02	C1
CGGA_P143	FALSE	TRUE	-0.32	2.37	0.45	1.32	2.14	0.4	TRUE	-0.32	0.23	0	0.2	-0.17	C2
CGGA_1539	FALSE	TRUE	-0.32	-0.55	0.34	-0.31	-0.32	-0.59	FALSE	0.43	-0.32	-0.05	-0.01	0.02	C2
CGGA_700	FALSE	TRUE	-0.33	-0.67	0.53	-0.69	0.42	-0.52	FALSE	-1.16	-0.33	-0.05	-0.04	0.03	C1
CGGA_825	FALSE	TRUE	-0.33	0.33	0.6	-0.01	-0.47	-0.15	FALSE	-0.26	-0.33	0.03	-0.1	0.02	C2
CGGA_1431	FALSE	TRUE	-0.33	-0.44	0.79	0.28	-0.45	-0.12	FALSE	0.93	-0.33	-0.01	-0.09	0.05	C1
CGGA_1377	FALSE	TRUE	-0.33	-0.62	0.39	-0.7	-0.24	-0.49	FALSE	-0.94	-0.33	-0.03	-0.08	0.05	C1
CGGA_1704	FALSE	TRUE	-0.34	-0.76	0.81	0.46	0.41	-0.17	FALSE	1.1	-0.34	-0.01	-0.07	0.03	C2
CGGA_707	FALSE	TRUE	-0.34	-0.54	0.65	-0.39	-0.16	-0.03	FALSE	0.32	-0.34	-0.07	0.01	0.02	C1
CGGA_1689	FALSE	TRUE	-0.34	-0.65	0.71	-0.24	-0.12	-0.31	FALSE	0.38	-0.34	-0.06	-0.05	0.06	C1
CGGA_1579	FALSE	TRUE	-0.34	-0.67	0.93	0.17	1.68	0.64	FALSE	1.78	-0.34	0	-0.09	0.04	C1
CGGA_1413	FALSE	TRUE	-0.34	-0.77	0.67	-0.64	-0.25	-0.21	FALSE	-0.44	-0.34	-0.05	-0.03	0.02	C1
CGGA_1136	FALSE	TRUE	-0.34	0.88	0.48	0.17	0.05	0.01	FALSE	-1.02	-0.34	-0.09	0.08	-0.04	C2
CGGA_2053	FALSE	TRUE	-0.34	-0.22	0.9	0.02	0.03	0.45	FALSE	1.02	-0.34	-0.03	-0.05	0.03	C1
CGGA_1292	FALSE	TRUE	-0.35	0.46	0.5	-0.03	-0.29	1.65	FALSE	-0.4	-0.35	-0.02	-0.04	0.01	C1
CGGA_901	FALSE	TRUE	-0.35	-0.45	0.34	-0.24	-0.3	-0.46	FALSE	0.2	-0.35	-0.02	-0.03	0	C1
CGGA_1013	FALSE	TRUE	-0.35	-0.5	0.55	-0.24	-0.03	-0.38	FALSE	-0.35	-0.35	-0.06	0	0.01	C1
CGGA_157	FALSE	TRUE	-0.35	-0.49	0.75	0.05	-0.05	-0.1	FALSE	1.11	-0.35	-0.01	-0.09	0.04	C1
CGGA_320	FALSE	TRUE	-0.36	-0.38	0.76	-0.67	0.11	-0.13	FALSE	0.23	-0.36	-0.04	-0.04	0.02	C1
CGGA_1553	FALSE	TRUE	-0.36	-0.35	0.77	-0.46	-0.51	-0.03	FALSE	0.35	-0.36	-0.01	-0.08	0.03	C1
CGGA_1053	FALSE	TRUE	-0.36	1.05	0.38	0.49	0.72	0.12	TRUE	-0.36	0.87	0.05	0.12	-0.05	C2
CGGA_1108	FALSE	TRUE	-0.36	1.2	0.13	1.16	0.78	1.67	FALSE	0.09	-0.36	-0.04	0.06	-0.08	C2
CGGA_1356	FALSE	TRUE	-0.36	-0.31	0.86	-0.46	-0.26	-0.02	FALSE	0.68	-0.36	-0.03	-0.07	0.04	C2
CGGA_1528	FALSE	TRUE	-0.37	-0.49	0.8	0.22	-0.27	0.14	FALSE	0.81	-0.37	-0.01	-0.1	0.06	C1
CGGA_903	FALSE	TRUE	-0.37	0.13	0.28	-0.21	-0.2	-0.65	FALSE	-1.11	-0.37	-0.05	0	-0.01	C2
CGGA_630	FALSE	TRUE	-0.37	-0.33	0.65	-0.5	-0.17	-0.3	FALSE	-0.31	-0.37	-0.05	-0.04	0.03	C1
CGGA_1011	FALSE	TRUE	-0.38	1.52	0.14	1.02	1.37	1.48	FALSE	-0.04	-0.38	-0.08	0.13	-0.1	C2
CGGA_1037	FALSE	TRUE	-0.38	-0.68	0.86	0.27	-0.17	0.17	FALSE	1.37	-0.38	-0.01	-0.09	0.04	C1
CGGA_1334	FALSE	TRUE	-0.38	0.16	0.39	0.51	0.04	0.49	FALSE	1.26	-0.38	-0.08	0.08	-0.04	C2
CGGA_1591	FALSE	TRUE	-0.38	-0.47	0.64	-0.69	-0.31	-0.4	FALSE	-0.43	-0.38	-0.06	0	0	C1
CGGA_1568	FALSE	TRUE	-0.38	-0.59	0.79	0.43	-0.22	0.09	FALSE	1.25	-0.38	0	-0.1	0.04	C1
CGGA_1291	FALSE	TRUE	-0.39	-0.59	0.81	0.41	-0.26	0.23	FALSE	1.18	-0.39	0.01	-0.09	0.03	C2
CGGA_780	FALSE	TRUE	-0.39	-0.11	0.84	-0.49	-0.22	-0.08	FALSE	1.04	-0.39	-0.02	-0.07	0.03	C2
CGGA_1437	FALSE	TRUE	-0.39	-0.23	0.89	-0.13	-0.31	0.24	FALSE	0.97	-0.39	-0.04	-0.07	0.05	C1
CGGA_607	FALSE	TRUE	-0.39	0.19	0.6	-0.48	0.1	-0.51	FALSE	-1.28	-0.39	-0.06	-0.02	0.02	C1
CGGA_261	FALSE	TRUE	-0.39	-0.3	0.6	-0.44	-0.37	-0.08	FALSE	0.03	-0.39	-0.1	-0.01	0.05	C1
CGGA_1583	FALSE	TRUE	-0.39	-0.65	0.81	-0.07	-0.31	0.25	FALSE	1.17	-0.39	-0.03	-0.07	0.04	C1
CGGA_1605	FALSE	TRUE	-0.39	-0.56	0.91	-0.19	-0.16	0.36	FALSE	1.16	-0.39	-0.04	-0.07	0.04	C1
CGGA_J030	FALSE	TRUE	-0.39	-0.43	0.71	-0.59	-0.08	-0.31	FALSE	-0.35	-0.39	-0.07	-0.03	0.04	C1
CGGA_1850	FALSE	TRUE	-0.4	-0.16	0.78	-0.17	-0.21	-0.11	FALSE	0.27	-0.4	-0.02	-0.1	0.05	C1
CGGA_1420	FALSE	TRUE	-0.4	-0.59	0.95	-0.03	-0.44	0.34	FALSE	1.49	-0.4	-0.02	-0.07	0.04	C1
CGGA_1361	FALSE	TRUE	-0.4	0.03	0.68	-0.25	-0.18	-0.17	FALSE	-0.04	-0.4	-0.05	-0.06	0.05	C1
CGGA_1280	FALSE	TRUE	-0.4	-0.05	0.5	0.2	-0.14	-0.37	FALSE	-0.78	-0.4	-0.04	-0.03	0.01	C1
CGGA_1046	FALSE	TRUE	-0.41	-0.45	0.39	-0.63	-0.28	-0.26	FALSE	0.41	-0.41	-0.09	-0.01	0.04	C1
CGGA_1412	FALSE	TRUE	-0.41	1.36	0.43	1.1	0.78	1.59	FALSE	0.1	-0.41	-0.06	0.06	-0.05	C2
CGGA_1219	FALSE	TRUE	-0.42	-0.03	0.28	0.08	-0.42	-0.21	FALSE	-0.21	-0.42	-0.03	-0.04	0.01	C1
CGGA_1409	FALSE	TRUE	-0.42	0.38	0.54	-0.08	-0.03	-0.19	FALSE	-0.24	-0.42	0	-0.01	-0.06	C1
CGGA_D29	FALSE	TRUE	-0.42	-0.69	0.66	-0.51	-0.34	-0.19	FALSE	-0.27	-0.42	-0.06	-0.03	0.03	C1
CGGA_1144	FALSE	TRUE	-0.43	-0.84	0.76	-0.48	-0.16	0.25	FALSE	0.63	-0.43	-0.04	-0.07	0.05	C1
CGGA_1829	FALSE	TRUE	-0.43	-0.25	0.85	0	0.05	0.09	FALSE	1.05	-0.43	-0.05	-0.03	0.01	C1
CGGA_458	FALSE	TRUE	-0.44	0.18	0.6	-0.15	0.03	-0.33	FALSE	-0.19	-0.44	-0.04	-0.06	0.03	C1
CGGA_1342	FALSE	TRUE	-0.44	1.18	0.31	0.79	1.35	0.91	TRUE	-0.44	0.32	-0.01	0.18	-0.12	C2
CGGA_1640	FALSE	TRUE	-0.44	-0.71	0.77	0.46	-0.26	0.23	FALSE	1.71	-0.44	0	-0.09	0.03	C1
CGGA_1854	FALSE	TRUE	-0.44	-0.48	0.64	0.11	-0.3	-0.31	FALSE	0.06	-0.44	-0.01	-0.12	0.07	C1
CGGA_1565	FALSE	TRUE	-0.44	-0.05	0.81	0.47	0.26	-0.09	FALSE	0.48	-0.44	-0.05	-0.02	0.01	C1
CGGA_1388	FALSE	TRUE	-0.44	2.24	0.63	1.18	1.6	0.94	TRUE	-0.44	-1.47	-0.15	0.02	-0.08	C2
CGGA_J50	FALSE	TRUE	-0.45	-0.45	0.34	-0.54	-0.58	-0.49	FALSE	0.68	-0.45	0.01	-0.1	0.02	C2
CGGA_1620	FALSE	TRUE	-0.45	-0.59	0.83	-0.06	-0.24	-0.09	FALSE	1.34	-0.45	-0.02	-0.1	0.06	C1
CGGA_369	FALSE	TRUE	-0.45	-0.24	0.91	-0.19	-0.08	0.16	FALSE	1.03	-0.45	-0.03	-0.08	0.04	C1
CGGA_1504	FALSE	TRUE	-0.45	-0.16	0.69	0.73	-0.3	0.3	FALSE	1.27	-0.45	-0.02	-0.07	0.03	C1
CGGA_501	FALSE	TRUE	-0.45	-0.29	0.71	-0.24	0.56	-0.26	FALSE	-1.12	-0.45	-0.09	-0.01	0.03	C1
CGGA_495	FALSE	TRUE	-0.45	1.83	0.1	0.64	-0.72	0.57	TRUE	-0.45	2.04	0.08	0.27	-0.05	C2
CGGA_P280	FALSE	TRUE	-0.46	-0.11	0.92	0.08	-0.02	0.22	FALSE	1.07	-0.46	-0.04	-0.06	0.03	C1
CGGA_1264	FALSE	TRUE	-0.47	-0.66	0.41	-0.48	-0.07	-0.36	FALSE	0.27	-0.47	-0.04	-0.08	0.05	C2
CGGA_882	FALSE	TRUE	-0.47	-0.57	0.66	-0.82	-0.25	-0.16	FALSE	0.56	-0.47	-0.06	-0.06	0.04	C1
CGGA_1655	FALSE	TRUE	-0.48	-0.34	0.83	0.32	-0.25	0.07	FALSE	1.03	-0.48	-0.02	-0.1	0.05	C1
CGGA_663	FALSE	TRUE	-0.48	-0.86	0.73	-0.62	0.05	-0.21	FALSE	0.14	-0.48	-0.05	-0.08	0.06	C1
CGGA_1589	FALSE	TRUE	-0.48	-0.27	0.81	-0.34	-0.01	0.16	FALSE	0.3	-0.48	-0.06	-0.04	0.03	C2
CGGA_1146	FALSE	TRUE	-0.49	-0.1	0.61	-0.14	0.12	-0.09	FALSE	-0.6	-0.49	-0.09	-0.01	0.02	C1
CGGA_P179	FALSE	TRUE	-0.49	-1	0.6	-1.03	-0.26	-0.43	FALSE	0.12	-0.49	-0.05	-0.07	0.05	C1
CGGA_P177	FALSE	TRUE	-0.49	-0.1	0.24	-0.3	0.43	-0.59	FALSE	-0.32	-0.49	-0.06	0.01	-0.01	C1
CGGA_1159	FALSE	TRUE	-0.49	-0.45	0.82	-0.18	-0.09	0.36	FALSE	1.45	-0.49	-0.03	-0.07	0.03	C1
CGGA_P147	FALSE	TRUE	-0.49	0.59	0.37	0.41	0	0.46	FALSE	-0.28	-0.49	-0.08	0.04	-0.05	C2
CGGA_580	FALSE	TRUE	-0.5	-0.12	0.64	-0.38	0.39	-0.06	FALSE	-0.49	-0.5	-0.05	-0.06	0.03	C1
CGGA_1228	FALSE	TRUE	-0.5	-0.28	0.51	-0.02	-0.3	0.32	FALSE	1.02	-0.5	-0.06	-0.04	0.03	C2
CGGA_551	FALSE	TRUE	-0.5	-0.76	0.71	-0.5	-0.42	-0.21	FALSE	-0.53	-0.5	-0.05	-0.06	0.04	C1
CGGA_241	FALSE	TRUE	-0.5	-0.08	0.7	-0.29	0.33	0.28	FALSE	0.86	-0.5	-0.08	0.03	-0.02	C1
CGGA_658	FALSE	TRUE	-0.5	0.87	0.19	0.53	-0.25	0.13	TRUE	-0.5	0.08	-0.04	0.07	-0.02	C2
CGGA_1099	FALSE	TRUE	-0.51	1.75	0.63	1.23	0.32	1.79	TRUE	-0.51	-0.33	0	0.02	-0.07	C2
CGGA_1041	FALSE	TRUE	-0.51	-0.52	0.66	-0.8	-0.37	-0.28	FALSE	0.13	-0.51	-0.08	-0.04	0.05	C1
CGGA_666	FALSE	TRUE	-0.51	-0.26	0.71	-0.29	0.19	-0.53	FALSE	-0.19	-0.51	-0.06	-0.07	0.05	C1
CGGA_1281	FALSE	TRUE	-0.51	-0.42	0.82	-0.31	0.14	0.05	FALSE	0.15	-0.51	-0.07	-0.03	0.03	C1
CGGA_P113	FALSE	TRUE	-0.52	-0.78	0.81	-0.58	0.06	0.12	FALSE	0.5	-0.52	-0.07	-0.06	0.05	C1
CGGA_P121	FALSE	TRUE	-0.52	-0.61	0.96	0.35	0.05	0.63	FALSE	1.12	-0.52	-0.02	-0.1	0.05	C1
CGGA_1232	FALSE	TRUE	-0.52	-0.11	0.2	-0.18	-0.39	-0.22	FALSE	1.2	-0.52	-0.04	-0.03	-0.01	C2
CGGA_1523	FALSE	TRUE	-0.52	0.84	0.46	0.3	0.04	0.41	FALSE	0.2	-0.52	-0.08	0.04	-0.04	C2
CGGA_1211	FALSE	TRUE	-0.52	-0.26	0.6	-0.11	0.33	-0.35	FALSE	-0.05	-0.52	-0.06	0.01	-0.02	C2
CGGA_564	FALSE	TRUE	-0.53	0.65	0.44	0.24	0.28	-0.08	FALSE	0.01	-0.53	-0.07	0.02	-0.02	C2
CGGA_1912	FALSE	TRUE	-0.53	-0.62	0.69	0.67	-0.21	0.27	FALSE	1.22	-0.53	-0.01	-0.04	-0.02	C2
CGGA_1647	FALSE	TRUE	-0.53	-0.33	0.79	0.94	0.14	0.22	FALSE	1.32	-0.53	-0.01	-0.08	0.02	C1
CGGA_1212	FALSE	TRUE	-0.53	-0.69	0.62	-0.95	0	-0.66	FALSE	-1.04	-0.53	-0.08	-0.04	0.04	C1
CGGA_1248	FALSE	TRUE	-0.54	0.56	0.54	-0.07	-0.21	-0.09	FALSE	0.39	-0.54	-0.04	-0.02	-0.03	C2
CGGA_1614	FALSE	TRUE	-0.54	0.29	0.8	0.75	-0.08	-0.03	FALSE	1.04	-0.54	-0.04	-0.08	0.03	C2
CGGA_1180	FALSE	TRUE	-0.55	0.31	0.39	0.19	0.62	0.46	TRUE	-0.55	1.4	0.14	0.12	-0.05	C2
CGGA_1305	FALSE	TRUE	-0.55	-0.36	0.76	0.22	0.13	0.06	FALSE	0.83	-0.55	-0.01	-0.09	0.03	C1
CGGA_898	FALSE	TRUE	-0.56	-0.36	0.65	-0.55	-0.16	-0.07	FALSE	-0.01	-0.56	-0.09	-0.02	0.02	C1
CGGA_P83	FALSE	TRUE	-0.56	-0.19	0.7	0.49	0.02	-0.34	FALSE	0.23	-0.56	-0.03	-0.11	0.06	C1
CGGA_D47	FALSE	TRUE	-0.57	0.62	0.47	0.3	0.18	0.16	TRUE	-0.57	0.63	0.02	0.07	0.01	C1
CGGA_599	FALSE	TRUE	-0.57	-0.28	0.57	-0.33	-0.22	0.05	FALSE	-0.52	-0.57	-0.09	0.02	-0.01	C1
CGGA_1031	FALSE	TRUE	-0.58	-0.5	0.48	-0.41	-0.14	-0.56	FALSE	-0.46	-0.58	-0.1	-0.03	0.04	C1
CGGA_1488	FALSE	TRUE	-0.58	-0.68	0.62	-0.72	-0.42	-0.57	FALSE	-0.44	-0.58	-0.08	-0.06	0.06	C1
CGGA_P102	FALSE	TRUE	-0.58	-0.32	0.41	0.6	-0.66	2.56	TRUE	-0.58	0.21	0.16	-0.08	-0.06	C2
CGGA_669	FALSE	TRUE	-0.58	-0.8	0.84	-0.6	0.13	0.7	FALSE	0.32	-0.58	-0.06	-0.07	0.05	C1
CGGA_1903	FALSE	TRUE	-0.59	-1.01	0.65	0.14	-0.43	0.01	FALSE	1.1	-0.59	-0.01	-0.09	0.03	C1
CGGA_1338	FALSE	TRUE	-0.59	1.55	0.41	0.97	1.5	0.92	TRUE	-0.59	1.5	0.05	0.28	-0.1	C2
CGGA_1129	FALSE	TRUE	-0.6	0.48	0.15	0.38	-0.62	0.35	TRUE	-0.6	0.74	0.11	0.01	-0.01	C2
CGGA_309	FALSE	TRUE	-0.6	2.74	0.24	1.52	0.81	1.07	TRUE	-0.6	0.13	-0.02	0.12	-0.08	C2
CGGA_1527	FALSE	TRUE	-0.6	-0.14	0.63	-0.21	0.06	-0.15	FALSE	0.66	-0.6	-0.02	-0.12	0.05	C1
CGGA_892	FALSE	TRUE	-0.61	-0.01	0.65	0	-0.14	0.25	FALSE	-0.76	-0.61	-0.06	-0.05	0.01	C1
CGGA_1127	FALSE	TRUE	-0.61	-0.63	0.81	0.54	-0.05	0.03	FALSE	1.17	-0.61	-0.03	-0.09	0.03	C1
CGGA_1226	FALSE	TRUE	-0.61	-0.7	0.48	-0.67	-0.11	-0.61	FALSE	0.55	-0.61	-0.07	-0.03	0.01	C2
CGGA_D07	FALSE	TRUE	-0.62	-0.42	0.72	-0.52	0.31	-0.05	FALSE	0.25	-0.62	-0.05	-0.06	0.03	C1
CGGA_1645	FALSE	TRUE	-0.62	-0.32	0.5	-0.62	-0.21	-0.52	FALSE	-0.94	-0.62	-0.01	-0.13	0.05	C1
CGGA_807	FALSE	TRUE	-0.62	-0.44	0.87	-0.58	-0.26	0.17	FALSE	0.37	-0.62	-0.06	-0.07	0.05	C1
CGGA_493	FALSE	TRUE	-0.62	-0.43	0.62	-0.51	-0.04	-0.45	FALSE	-0.27	-0.62	-0.07	-0.03	0.02	C1
CGGA_1271	FALSE	TRUE	-0.62	0.67	0.46	0.36	0.2	0.82	TRUE	-0.62	2.33	0.06	0.27	0.01	C2
CGGA_1058	FALSE	TRUE	-0.63	-0.18	0.58	-0.44	-0.21	-0.37	FALSE	-0.9	-0.63	-0.11	0.01	0	C2
CGGA_485	FALSE	TRUE	-0.63	0.39	0.77	-0.19	0.04	-0.18	FALSE	-1.12	-0.63	-0.1	0.02	-0.01	C1
CGGA_809	FALSE	TRUE	-0.64	-0.63	0.71	-0.52	-0.29	-0.3	FALSE	0.33	-0.64	-0.06	-0.1	0.07	C1
CGGA_P132	FALSE	TRUE	-0.64	0.01	0.58	-0.27	0.28	-0.05	FALSE	-0.5	-0.64	-0.09	-0.01	0.01	C1
CGGA_323	FALSE	TRUE	-0.64	-0.6	0.9	-0.38	0.58	0.22	FALSE	0.39	-0.64	-0.05	-0.09	0.04	C1
CGGA_P84	FALSE	TRUE	-0.64	-0.58	0.44	-0.43	0.4	-0.43	FALSE	-0.74	-0.64	-0.09	-0.04	0.04	C2
CGGA_1477	FALSE	TRUE	-0.65	-0.43	0.85	0.16	-0.02	-0.15	FALSE	0.55	-0.65	-0.05	-0.08	0.03	C1
CGGA_1471	FALSE	TRUE	-0.65	-0.06	0.56	-0.09	0.07	-0.15	FALSE	0.43	-0.65	-0.11	-0.01	0.03	C2
CGGA_1530	FALSE	TRUE	-0.65	-1.35	0.34	0.33	-0.56	-0.3	FALSE	1.23	-0.65	-0.02	-0.1	0.03	C2
CGGA_490	FALSE	TRUE	-0.65	-0.28	0.78	-0.55	-0.12	-0.21	FALSE	-0.38	-0.65	-0.09	-0.02	0.01	C1
CGGA_D36	FALSE	TRUE	-0.65	1	0.47	0.87	0.49	0.63	TRUE	-0.65	0.94	0.06	0.18	-0.1	C2
CGGA_1627	FALSE	TRUE	-0.65	-0.38	0.7	0	-0.34	-0.3	FALSE	1.2	-0.65	-0.06	-0.09	0.05	C1
CGGA_685	FALSE	TRUE	-0.65	-0.81	0.44	-0.7	-0.33	-0.67	FALSE	-0.86	-0.65	-0.06	-0.05	0.02	C1
CGGA_1427	FALSE	TRUE	-0.66	-0.71	0.74	0.1	-0.12	0.23	FALSE	1	-0.66	-0.05	-0.07	0.03	C1
CGGA_659	FALSE	TRUE	-0.66	-0.4	0.87	-0.38	0.18	0.23	FALSE	0.75	-0.66	-0.06	-0.07	0.03	C1
CGGA_909	FALSE	TRUE	-0.67	-0.68	0.7	-0.4	0.47	-0.35	FALSE	-0.38	-0.67	-0.06	-0.04	0	C1
CGGA_283	FALSE	TRUE	-0.67	-0.45	0.72	-0.32	0.16	-0.23	FALSE	-0.1	-0.67	-0.08	-0.04	0.02	C1
CGGA_543	FALSE	TRUE	-0.67	-0.3	0.75	-0.21	-0.01	-0.01	FALSE	0.15	-0.67	-0.07	-0.08	0.05	C1
CGGA_1380	FALSE	TRUE	-0.68	0.03	0.27	-0.16	-0.48	0.16	FALSE	1.71	-0.68	-0.08	0	-0.02	C2
CGGA_1681	FALSE	TRUE	-0.68	-0.19	0.23	0.46	0.37	0.4	FALSE	1.21	-0.68	-0.01	-0.04	-0.04	C2
CGGA_757	FALSE	TRUE	-0.68	-0.59	0.53	-0.54	-0.11	-0.48	FALSE	-1.04	-0.68	-0.08	-0.03	0.01	C1
CGGA_1594	FALSE	TRUE	-0.68	-0.96	0.52	0.38	-0.1	1.14	FALSE	1.59	-0.68	-0.02	-0.09	0.02	C1
CGGA_908	FALSE	TRUE	-0.68	-0.74	0.51	-0.59	0.02	-0.68	FALSE	-0.87	-0.68	-0.08	-0.05	0.03	C1
CGGA_1154	FALSE	TRUE	-0.68	-0.16	0.29	-0.08	0.36	-0.28	FALSE	-0.64	-0.68	-0.01	-0.1	0	C1
CGGA_1401	FALSE	TRUE	-0.68	-0.77	0.46	-0.69	0.32	-0.47	FALSE	-0.6	-0.68	-0.09	-0.05	0.03	C2
CGGA_1162	FALSE	TRUE	-0.69	-0.57	0.81	0.63	0.1	0.21	FALSE	1.5	-0.69	-0.02	-0.09	0.02	C1
CGGA_1140	FALSE	TRUE	-0.69	0.03	0.94	-0.48	0.18	0.27	FALSE	-0.06	-0.69	-0.08	-0.06	0.03	C1
CGGA_P128	FALSE	TRUE	-0.69	-0.7	0.69	-0.75	-0.3	-0.18	FALSE	0.36	-0.69	-0.08	-0.08	0.06	C1
CGGA_760	FALSE	TRUE	-0.69	-0.26	0.62	-0.33	-0.05	-0.31	FALSE	0.27	-0.69	-0.09	-0.01	0	C1
CGGA_642	FALSE	TRUE	-0.69	-0.52	0.49	-0.51	0.08	-0.37	FALSE	-0.35	-0.69	-0.09	-0.03	0.02	C1
CGGA_773	FALSE	TRUE	-0.69	0.28	0.61	0.01	0.17	0.22	FALSE	0.56	-0.69	-0.11	0.03	-0.02	C1
CGGA_1525	FALSE	TRUE	-0.69	-0.14	0.71	1.25	0.04	0.34	FALSE	1.53	-0.69	-0.02	-0.09	0.02	C2
CGGA_1526	FALSE	TRUE	-0.7	-0.26	0.7	-0.36	-0.28	-0.28	FALSE	-0.88	-0.7	-0.09	-0.03	0.01	C1
CGGA_P568	FALSE	TRUE	-0.7	-0.11	0.7	-0.04	-0.44	0.19	TRUE	-0.7	1.53	0.17	0	0.05	C1
CGGA_662	FALSE	TRUE	-0.7	-0.17	0.68	-0.49	-0.05	-0.31	FALSE	-1.16	-0.7	-0.08	-0.02	0	C1
CGGA_1769	FALSE	TRUE	-0.72	-0.22	0.83	-0.75	-0.04	0.2	FALSE	-0.03	-0.72	-0.08	-0.05	0.02	C1
CGGA_893	FALSE	TRUE	-0.72	-0.59	0.67	-0.82	-0.34	-0.17	FALSE	-0.3	-0.72	-0.05	-0.09	0.04	C1
CGGA_1132	FALSE	TRUE	-0.73	-0.57	0.62	-0.36	-0.3	0.01	FALSE	1.19	-0.73	-0.03	-0.11	0.04	C1
CGGA_482	FALSE	TRUE	-0.73	0.34	0.55	-0.18	-0.32	0.09	FALSE	-0.66	-0.73	-0.01	-0.1	-0.01	C2
CGGA_1508	FALSE	TRUE	-0.73	0.08	0.75	0.33	0.54	0.2	FALSE	1.65	-0.73	-0.08	-0.03	0.01	C2
CGGA_42	FALSE	TRUE	-0.75	-0.46	0.63	-0.37	-0.08	-0.52	FALSE	-0.31	-0.75	-0.08	-0.05	0.01	C2
CGGA_479	FALSE	TRUE	-0.76	0.04	0.55	-0.29	-0.14	-0.06	FALSE	-0.37	-0.76	-0.09	0.01	-0.02	C1
CGGA_725	FALSE	TRUE	-0.76	-0.47	0.66	-0.17	0.13	0.08	FALSE	-0.51	-0.76	-0.11	0.01	0	C1
CGGA_1257	FALSE	TRUE	-0.76	0.18	0.67	-0.19	-0.11	0.2	FALSE	0.24	-0.76	-0.09	-0.01	-0.01	C2
CGGA_1017	FALSE	TRUE	-0.77	-0.61	0.77	-0.92	-0.15	0.04	FALSE	0.33	-0.77	-0.08	-0.08	0.05	C1
CGGA_300	FALSE	TRUE	-0.77	-0.67	0.6	-0.76	-0.19	-0.45	FALSE	0.06	-0.77	-0.07	-0.08	0.03	C1
CGGA_1580	FALSE	TRUE	-0.77	-0.12	0.39	0.03	-0.01	0.01	FALSE	-0.35	-0.77	-0.1	-0.03	0.02	C2
CGGA_1374	FALSE	TRUE	-0.77	2.68	0.58	0.96	1.44	0.89	TRUE	-0.77	0.06	0	0.14	-0.13	C2
CGGA_1034	FALSE	TRUE	-0.77	1.8	0.48	0.34	1.02	-0.06	FALSE	-0.49	-0.77	-0.1	0.11	-0.12	C2
CGGA_P142	FALSE	TRUE	-0.78	-0.33	0.72	-0.08	0.15	0.05	FALSE	0.03	-0.78	-0.12	0.01	0	C2
CGGA_J024	FALSE	TRUE	-0.78	0.08	0.59	0.19	0.82	-0.18	FALSE	-0.17	-0.78	-0.17	0.07	-0.01	C1
CGGA_864	FALSE	TRUE	-0.8	0.44	0.67	-0.04	-0.08	-0.06	FALSE	-0.12	-0.8	-0.13	0.04	-0.02	C1
CGGA_541	FALSE	TRUE	-0.81	-0.28	0.84	-0.35	1.02	0.23	FALSE	0.81	-0.81	-0.07	-0.07	0.02	C1
CGGA_337	FALSE	TRUE	-0.81	0.88	0.55	0.51	0.74	0.11	FALSE	0.47	-0.81	-0.11	0.02	-0.02	C2
CGGA_730	FALSE	TRUE	-0.81	-0.22	0.74	-0.17	0.26	-0.33	FALSE	0.14	-0.81	-0.08	-0.05	0.02	C1
CGGA_1068	FALSE	TRUE	-0.82	0.77	0.25	0.58	-0.01	0.71	TRUE	-0.82	1.37	0.07	0.18	-0.04	C2
CGGA_1263	FALSE	TRUE	-0.82	-0.14	0.33	-0.02	0.21	-0.3	FALSE	0.35	-0.82	-0.1	-0.04	0.01	C2
CGGA_P437	FALSE	TRUE	-0.82	-0.09	0.62	0.11	-0.42	0.26	TRUE	-0.82	1.28	0.13	0.01	0.05	C1
CGGA_28	FALSE	TRUE	-0.83	-0.39	0.66	0.03	-0.01	0.29	FALSE	0.79	-0.83	-0.02	-0.1	0.01	C1
CGGA_1300	FALSE	TRUE	-0.84	-0.48	0.44	-0.39	-0.08	-0.38	FALSE	-0.45	-0.84	-0.08	-0.06	0.02	C2
CGGA_P112	FALSE	TRUE	-0.84	-0.22	0.73	-0.67	-0.08	-0.13	FALSE	0.68	-0.84	-0.09	-0.05	0.01	C1
CGGA_655	FALSE	TRUE	-0.84	-0.18	0.58	-0.4	-0.23	-0.48	FALSE	-1.09	-0.84	-0.09	-0.07	0.03	C1
CGGA_1027	FALSE	TRUE	-0.84	1.65	0.46	0.47	1.01	0.32	TRUE	-0.84	-0.19	-0.01	0.06	-0.08	C2
CGGA_1101	FALSE	TRUE	-0.84	-0.68	0.05	-0.29	0.38	0.3	FALSE	1.33	-0.84	-0.02	-0.07	-0.01	C2
CGGA_601	FALSE	TRUE	-0.85	-0.25	0.76	-0.4	-0.1	-0.1	FALSE	0.08	-0.85	-0.08	-0.09	0.04	C1
CGGA_P144	FALSE	TRUE	-0.86	0.04	0.61	-0.07	0.34	-0.07	FALSE	0.36	-0.86	-0.1	-0.01	-0.01	C2
CGGA_494	FALSE	TRUE	-0.86	-0.2	0.75	-0.21	0.39	0.18	FALSE	0.6	-0.86	-0.08	-0.04	-0.01	C1
CGGA_P17	FALSE	TRUE	-0.88	-0.33	0.56	-0.65	0.02	-0.43	FALSE	-0.36	-0.88	-0.11	-0.04	0.03	C1
CGGA_565	FALSE	TRUE	-0.89	-0.02	0.51	-0.43	-0.01	-0.15	FALSE	0.85	-0.89	-0.1	-0.03	0.01	C1
CGGA_1172	FALSE	TRUE	-0.89	0.64	0.57	0.46	0.05	-0.35	FALSE	1.08	-0.89	-0.03	-0.09	-0.02	C1
CGGA_273	FALSE	TRUE	-0.89	0.37	0.75	0.02	0.94	-0.05	FALSE	-0.41	-0.89	-0.07	-0.05	-0.02	C1
CGGA_752	FALSE	TRUE	-0.89	0.12	0.62	0.03	0.43	-0.36	FALSE	-0.5	-0.89	-0.13	-0.01	0.01	C1
CGGA_591	FALSE	TRUE	-0.89	0.23	0.63	-0.01	0.76	-0.39	FALSE	-0.63	-0.89	-0.12	0.04	-0.04	C1
CGGA_P619	FALSE	TRUE	-0.89	1.7	0.53	1.19	0.86	1.4	FALSE	1.22	-0.89	-0.16	0.11	-0.07	C2
CGGA_503	FALSE	TRUE	-0.9	-0.52	0.61	-0.5	0.02	-0.01	FALSE	1.09	-0.9	-0.09	-0.07	0.03	C1
CGGA_1728	FALSE	TRUE	-0.9	0.92	0.38	0.21	0.07	0.14	FALSE	0.14	-0.9	-0.01	-0.05	-0.08	C2
CGGA_1235	FALSE	TRUE	-0.91	-0.1	0.41	-0.12	-0.06	-0.25	FALSE	1.3	-0.91	-0.1	-0.01	-0.02	C2
CGGA_400	FALSE	TRUE	-0.93	0.99	0.33	0.78	-0.03	0.52	FALSE	0.17	-0.93	-0.16	0.04	-0.02	C2
CGGA_1911	FALSE	TRUE	-0.93	1.07	0.29	0.91	0.72	1.56	TRUE	-0.93	0.53	0.12	0	-0.05	C2
CGGA_1118	FALSE	TRUE	-0.93	1.13	0.53	1	-0.33	0.14	TRUE	-0.93	0.27	0	0.04	0	C2
CGGA_1475	FALSE	TRUE	-0.94	0.51	0.19	0.02	0.31	0.39	TRUE	-0.94	0.64	0.05	0.12	-0.07	C2
CGGA_1169	FALSE	TRUE	-0.95	-0.11	0.5	-0.25	-0.14	-0.12	FALSE	0.32	-0.95	-0.08	-0.1	0.03	C1
CGGA_254	FALSE	TRUE	-0.97	-0.5	0.76	-0.45	-0.18	-0.44	FALSE	-0.64	-0.97	-0.12	-0.02	0	C1
CGGA_871	FALSE	TRUE	-0.97	-0.1	0.49	0.08	0.33	-0.02	FALSE	0.04	-0.97	-0.1	-0.08	0.03	C1
CGGA_1116	FALSE	TRUE	-0.98	0.05	0.67	-0.06	0.55	-0.17	FALSE	-1.06	-0.98	-0.1	-0.07	0.02	C1
CGGA_1747	FALSE	TRUE	-0.99	-0.26	0.71	1.04	0.54	0.19	FALSE	1.22	-0.99	-0.06	-0.11	0.03	C1
CGGA_1667	FALSE	TRUE	-0.99	-0.63	0.68	-0.68	0.18	-0.59	FALSE	-0.72	-0.99	-0.09	-0.07	0.01	C1
CGGA_P19	FALSE	TRUE	-0.99	-0.63	0.52	-0.34	0.25	-0.45	FALSE	-0.62	-0.99	-0.12	-0.06	0.03	C1
CGGA_J130	FALSE	TRUE	-0.99	0.71	0.79	0.16	0.5	0.53	FALSE	0.7	-0.99	-0.11	-0.04	0.01	C1
CGGA_796	FALSE	TRUE	-1	0.56	0.6	0.11	0.03	-0.33	FALSE	-0.02	-1	-0.12	0.03	-0.05	C1
CGGA_762	FALSE	TRUE	-1.01	-0.66	0.55	-0.55	-0.09	-0.07	FALSE	0.12	-1.01	-0.1	-0.07	0.03	C1
CGGA_502	FALSE	TRUE	-1.01	-0.14	0.45	-0.19	0.18	-0.24	FALSE	-0.11	-1.01	-0.14	-0.02	0	C1
CGGA_785	FALSE	TRUE	-1.01	-0.41	0.75	-0.22	-0.03	-0.37	FALSE	-0.47	-1.01	-0.11	-0.05	0.01	C1
CGGA_1406	FALSE	TRUE	-1.03	0.97	0.34	0.65	-0.18	0.35	FALSE	-0.57	-1.03	-0.16	0.03	-0.02	C2
CGGA_1318	FALSE	TRUE	-1.05	0.32	0.15	0.89	-0.5	0.67	FALSE	0.66	-1.05	-0.09	-0.03	-0.02	C2
CGGA_861	FALSE	TRUE	-1.05	-0.23	0.44	-0.07	0.06	-0.05	FALSE	1.18	-1.05	-0.17	0.03	-0.01	C2
CGGA_1100	FALSE	TRUE	-1.05	-0.72	0.09	-0.33	0.71	0.41	FALSE	1.09	-1.05	-0.04	-0.11	0.01	C1
CGGA_763	FALSE	TRUE	-1.08	-0.51	0.69	-0.45	-0.11	0.34	FALSE	1.14	-1.08	-0.11	-0.07	0.02	C1
CGGA_P145	FALSE	TRUE	-1.08	-0.39	0.8	-0.13	-0.19	-0.1	FALSE	0.97	-1.08	-0.1	-0.07	0.02	C1
CGGA_603	FALSE	TRUE	-1.13	1.19	0.28	1.03	0.33	0.17	FALSE	0.07	-1.13	-0.13	0.01	-0.06	C1
CGGA_1473	FALSE	TRUE	-1.13	-1.86	0.03	-0.42	0.77	1.27	FALSE	1.82	-1.13	-0.05	-0.1	-0.01	C2
CGGA_1236	FALSE	TRUE	-1.15	-0.48	0.63	-0.52	-0.17	-0.26	FALSE	0.21	-1.15	-0.09	-0.08	0.01	C1
CGGA_314	FALSE	TRUE	-1.21	-0.24	0.53	-0.44	0.4	-0.48	FALSE	-0.38	-1.21	-0.15	-0.04	0.01	C1
CGGA_704	FALSE	TRUE	-1.22	-0.19	0.47	-0.2	0.2	-0.24	FALSE	-0.75	-1.22	-0.12	-0.1	0.03	C1
CGGA_698	FALSE	TRUE	-1.22	0.44	0.45	-0.29	-0.02	0.05	FALSE	-0.5	-1.22	-0.12	-0.04	-0.02	C1
CGGA_1317	FALSE	TRUE	-1.24	-0.9	0.1	-0.42	0.32	0.66	FALSE	1.45	-1.24	-0.07	-0.1	0	C2
CGGA_1303	FALSE	TRUE	-1.24	-0.62	0.18	-0.25	0.56	0.42	FALSE	1.33	-1.24	-0.08	-0.09	0	C1
CGGA_694	FALSE	TRUE	-1.24	0.53	0.44	0.58	0.25	0.42	FALSE	-0.02	-1.24	-0.19	0.06	-0.05	C2
CGGA_276	FALSE	TRUE	-1.26	-0.21	0.63	-0.43	0.26	-0.17	FALSE	-0.32	-1.26	-0.11	-0.09	0.01	C1
CGGA_P93	FALSE	TRUE	-1.27	-0.29	0.42	-0.57	0.28	-0.53	FALSE	-0.11	-1.27	-0.14	-0.08	0.02	C1
CGGA_D58	FALSE	TRUE	-1.28	0.44	0.69	0.06	0.04	0.33	FALSE	0.69	-1.28	-0.12	-0.03	-0.03	C1
CGGA_905	FALSE	TRUE	-1.31	-0.02	0.44	0.09	0.23	-0.19	FALSE	-0.08	-1.31	-0.19	0	-0.01	C1
CGGA_721	FALSE	TRUE	-1.33	-0.18	0.76	-0.43	0.21	-0.42	FALSE	0.48	-1.33	-0.13	-0.07	0	C2
CGGA_P173	FALSE	TRUE	-1.37	-0.04	0.48	0.18	0.98	0	FALSE	-0.06	-1.37	-0.2	0.01	-0.01	C1
CGGA_1362	FALSE	TRUE	-1.38	0.53	0.51	-0.03	-0.2	0.36	FALSE	0.45	-1.38	-0.11	-0.09	-0.01	C2
CGGA_846	FALSE	TRUE	-1.4	-0.14	0.86	0.49	-0.02	0.27	FALSE	1.25	-1.4	-0.11	-0.11	0.01	C1
CGGA_1171	FALSE	TRUE	-1.42	1.32	0.3	1.08	0.73	0.78	FALSE	0.14	-1.42	-0.21	0.07	-0.07	C2
CGGA_1020	FALSE	TRUE	-1.42	0.26	0.35	-0.1	0	0.04	FALSE	-0.38	-1.42	-0.13	-0.06	-0.01	C1
CGGA_333	FALSE	TRUE	-1.42	0.34	0.73	0.52	0.27	0.2	FALSE	0.34	-1.42	-0.17	0	-0.03	C1
CGGA_251	FALSE	TRUE	-1.44	0.73	0.83	0.21	0.25	-0.01	FALSE	0.39	-1.44	-0.12	-0.05	-0.05	C1
CGGA_P181	FALSE	TRUE	-1.49	0.12	0.33	-0.54	0.62	-0.62	FALSE	-0.3	-1.49	-0.11	-0.08	-0.03	C1
CGGA_863	FALSE	TRUE	-1.5	-0.36	0.72	-0.43	-0.06	-0.14	FALSE	-0.25	-1.5	-0.13	-0.1	0	C1
CGGA_1078	FALSE	TRUE	-1.64	2.34	0.55	1.2	1.53	0.72	FALSE	0.28	-1.64	-0.18	0.05	-0.1	C1
CGGA_1536	FALSE	TRUE	-1.65	-0.6	0.44	-0.29	0.61	-0.62	FALSE	-0.36	-1.65	-0.18	-0.07	0.02	C1
CGGA_638	FALSE	TRUE	-1.83	0.61	0.4	0.52	0.07	0.18	FALSE	0.71	-1.83	-0.18	-0.08	-0.01	C1
CGGA_P163	FALSE	TRUE	-1.9	1.88	0.5	1.41	0.95	1.66	FALSE	-0.21	-1.9	-0.11	-0.1	-0.07	C2
CGGA_808	FALSE	TRUE	-1.93	0.56	0.46	0.77	0.72	0.6	FALSE	-0.1	-1.93	-0.21	-0.04	-0.04	C2
CGGA_1650	FALSE	TRUE	-2.08	-0.25	0.56	-0.2	0.32	-0.17	FALSE	-0.3	-2.08	-0.18	-0.12	0	C1
CGGA_815	FALSE	TRUE	-2.09	1.32	0.45	0.79	0.72	0.15	FALSE	0.11	-2.09	-0.23	-0.03	-0.06	C1
CGGA_738	FALSE	TRUE	-2.41	1.3	0.52	0.81	1.59	0.14	FALSE	0.75	-2.41	-0.18	-0.07	-0.12	C1
