# Supplementary material for: CLCF1 Is a Novel Potential Immune-Related Target With Predictive Value for Prognosis and Immunotherapy Response in Glioma
Source: Front Immunol. 2022 Feb 21;13:810832. doi: 10.3389/fimmu.2022.810832 (PMC8898905; doi:10.3389/fimmu.2022.810832)
Supplement: Supplementary file 18 [file Table_7.xlsx]

## Sheet: Sheet1
Supplementary Table S7.The p-values of univariate Cox regression analysis for the IL6 family members expression and OS in gliomas
Variable		TCGA-glioma		TCGA-LGG		TCGA-GBM		CGGA-glioma		CGGA-LGG		CGGA-GBM
CLCF1		8.64024e-42		2.0796e-14		0.0150021		3.17e-48		4.81853e-21		0.000352368
IL6		2.53514e-14		0.01776		0.136301		7.21e-21		2.44606e-06		0.00371045
OSM		5.23228e-15		0.0265552		0.0748366		9.71e-18		3.25289e-06		0.039198
LIF		1.955e-34		7.05417e-09		0.0377964		1.55e-35		6.52108e-10		0.000109018
IL11		1.31212e-11		0.310464		0.133195		2.75e-10		0.00824899		0.0951661
IL27		5.13695e-08		0.00419519		0.530305		4.38e-07		0.000139716		0.642934
CNTF		0.304848		0.017494		0.388481		1.58e-06		4.48142e-07		0.18812
CTF1		3.41178e-34		4.03861e-15		0.00588451		7.2e-15		3.52685e-05		0.0177641
