# Supplementary material for: CLCF1 Is a Novel Potential Immune-Related Target With Predictive Value for Prognosis and Immunotherapy Response in Glioma
Source: Front Immunol. 2022 Feb 21;13:810832. doi: 10.3389/fimmu.2022.810832 (PMC8898905; doi:10.3389/fimmu.2022.810832)
Supplement: Supplementary file 19 [file Table_8.xlsx]

## Sheet: Sheet1
Supplementary Table S8.The p-value of Kaplan-Meier analysis for the IL6 family members expression and OS in gliomas
Variable	TCGA-glioma	TCGA-LGG	TCGA-GBM	CGGA-glioma	CGGA-LGG	CGGA-GBM
CLCF1	＜2E-16	2.2e-08	0.143	＜2E-16	2e-14	0.0037
IL6	1.4e-14	0.00068	0.272	＜2E-16	7.45e-05	0.00774
IL11	6.7e-06	0.67	0.213	2.29e-05	0.74	0.042
IL27	1.1e-06	0.083	0.497	9.98e-08	0.00111	0.33
OSM	3.5e-11	0.36	0.334	＜2E-16	0.000175	0.00564
LIF	＜2E-16	0.00012	0.553	＜2E-16	1.7e-07	0.00107
CNTF	0.02	0.41	0.175	4.47e-05	5.82e-05	0.188
CTF1	＜2E-16	1.2e-05	0.189	＜2E-16	2.56e-05	0.055
IL31	-	-	-	-	-	-
