# Supplementary material for: CLCF1 Is a Novel Potential Immune-Related Target With Predictive Value for Prognosis and Immunotherapy Response in Glioma
Source: Front Immunol. 2022 Feb 21;13:810832. doi: 10.3389/fimmu.2022.810832 (PMC8898905; doi:10.3389/fimmu.2022.810832)
Supplement: Supplementary file 20 [file Table_9.xlsx]

## Sheet: Sheet1
Supplementary Table S9.The amount of clinical response to anti-PD-L1 immunotherapy in the high- and low- IL6 family members expression subgroups.
Variable	LOW						HIGH
	CR/PR			SD/PD			CR/PR			SD/PD
CLCF1	45	0.302		104	0.698		23	0.1544		126	0.8456
IL6	36	0.2483		113	0.7517		32	0.2148		117	0.7852
OSM	32	0.2148		117	0.7852		36	0.2483		113	0.7517
LIF	44	0.2953		105	0.7047		24	0.1611		125	0.8389
IL11	39	0.2617		110	0.7383		29	0.1946		117	0.8054
IL27	33	0.2215		116	0.7785		35	0.2349		114	0.7651
CNTF	32	0.2148		117	0.7852		36	0.2483		113	0.7517
CTF1	39	0.2617		110	0.7383		29	0.1946		120	0.8054
IL31	-	-		-	-		-	-		-	-
